# Supplementary material for: Transcriptional responses of Daphnis nerii larval midgut to oral infection by Daphnis nerii cypovirus-23
Source: Virol J. 2021 Dec 14;18:250. doi: 10.1186/s12985-021-01721-x (PMC8670114; doi:10.1186/s12985-021-01721-x)
Supplement: Supplementary file 1 — Additional file 1. All the different expression genes in the midgut after DnCPV-23 infection. [file 12985_2021_1721_MOESM1_ESM.xls]

## Sheet: DnCPV-vs-mock-diff-pval-0.05-FC
mRNA_id	BaseMean	BaseMean_control_mock	BaseMean_case_DnCPV	FoldChange	log2FoldChange	pValue	qValue	Regulation	Expression_mock_1	Expression_mock_2	Expression_mock_3	Expression_DnCPV_1	Expression_DnCPV_2	Expression_DnCPV_3	Expression_DnCPV_4
TRINITY_DN10009_c0_g1_i1_2	64.1359	11.4613	103.642	9.0428	3.17677	0.000818856	0.0847176	Up	1.13813	1.0994	0.627489	7.56913	8.47273	13.9993	10.1833
TRINITY_DN10015_c0_g1_i3_5	548.786	8.47745	954.017	112.536	6.81424	0.00822997	0.337661	Up	0.259403	0.648189	4.36855e-18	109.754	43.9239	11.2224	5.41687
TRINITY_DN10019_c0_g2_i1_4	43.3727	71.8645	22.0039	0.306187	-1.70752	0.0376183	0.703085	Down	6.02522	1.77165	2.61733	2.4977	0.601942	1.69224	0
TRINITY_DN10039_c0_g1_i1_4	44.4188	12.0875	68.6673	5.68086	2.50611	0.0094336	0.362312	Up	0.135994	0.309157	0.239229	0.258862	1.64355	1.72729	2.5335
TRINITY_DN10039_c0_g2_i1_4	25.4578	4.08507	41.4873	10.1558	3.34424	0.00574739	0.274492	Up	0.152085	0.195173	0.123157	1.07192	1.37211	1.2469	4.14102
TRINITY_DN10051_c0_g1_i1_1	1433.77	639.398	2029.55	3.17416	1.66637	0.021617	0.556804	Up	15.3556	12.5907	15.3231	46.7368	49.1758	65.6262	54.7543
TRINITY_DN10080_c1_g1_i2_5	2025.33	3200.49	1143.97	0.357435	-1.48425	0.0281379	0.620896	Down	32.1142	61.2223	99.73	25.2428	24.5413	25.3826	33.943
TRINITY_DN10086_c0_g1_i6_6	8758.19	18535.5	1425.2	0.0768905	-3.70105	0.0140834	0.442555	Down	1100.4	292.988	188.151	7.44493	87.8286	94.6702	1.78485
TRINITY_DN10088_c0_g1_i1_5	292.857	561.134	91.6495	0.163329	-2.61415	0.00027262	0.0406204	Down	19.4278	41.7954	28.2001	3.55513	3.71535	13.8027	1.53866
TRINITY_DN10094_c0_g1_i1_5	3.15848	7.36978	0	0	#NAME?	0.0435561	0.74724	Down	2.13364	0.400975	0	1.00577e-69	0	0	0
TRINITY_DN101_c0_g1_i1_6	84.7754	157.414	30.2968	0.192466	-2.37732	0.0416169	0.731785	Down	4.78261	30.7228	19.8808	0.907822	0	1.28037	15.4174
TRINITY_DN10108_c0_g2_i1_2	41.6442	0	72.8773	Inf	Inf	0.00460395	0.238953	Up	0	0	0	7.08692	0.102705	11.1738	0.348297
TRINITY_DN10163_c0_g1_i1_3	55.3212	101.792	20.468	0.201076	-2.31419	0.00630492	0.289589	Down	2.50066	3.86884	3.22629	0.383381	0.477665	1.59507	0.565344
TRINITY_DN10163_c0_g1_i1_6	494.308	1131.42	16.473	0.0145596	-6.10189	0.00664175	0.295473	Down	12.5654	90.1289	17.4167	0.0805296	0.221657	1.07095	1.46087
TRINITY_DN10170_c0_g1_i5_2	333.159	81.1211	522.188	6.43715	2.68642	0.00782769	0.329854	Up	2.83999	3.04871	0.821797	28.8018	13.3605	20.4605	4.72966
TRINITY_DN1020_c0_g1_i1_1	13.944	28.3907	3.10908	0.10951	-3.19086	0.0209879	0.551139	Down	7.71755	1.9002	1.76968	0.70612	1.16145	0.19971	0.0054393
TRINITY_DN10209_c0_g2_i1_4	145.395	323.655	11.7003	0.0361505	-4.78984	0.00434171	0.231064	Down	8.33837e-25	11.7408	18.8678	0.43577	1.38742	3.43839e-24	7.76335e-11
TRINITY_DN10217_c0_g1_i1_4	49.3727	81.3567	25.3848	0.312018	-1.6803	0.049827	0.785935	Down	1.2859	4.04466	4.14374	1.75946	0.941984	1.3066	0.6343
TRINITY_DN10226_c0_g1_i1_5	4899.67	7655.79	2832.59	0.369993	-1.43443	0.0281363	0.620896	Down	389.169	356.141	423.042	285.078	189.392	134.741	66.7464
TRINITY_DN10228_c0_g1_i4_3	220.317	433.531	60.4063	0.139335	-2.84337	9.47499e-05	0.019285	Down	9.60201	9.25008	9.26633	0.456298	0.28524	3.55638	1.7867
TRINITY_DN10235_c0_g1_i4_6	3418.45	6159.09	1362.97	0.221295	-2.17596	0.00800035	0.334336	Down	39.2886	114.406	82.3285	3.47029	2.97162	15.874	62.8986
TRINITY_DN10250_c0_g1_i1_1	158.163	73.4514	221.697	3.01828	1.59373	0.037654	0.703085	Up	0.847847	1.16619	2.10237	3.29625	8.98249	3.03629	4.84319
TRINITY_DN10261_c0_g1_i9_2	202.374	35.8097	327.296	9.13989	3.19218	0.00378104	0.217632	Up	1.18083	1.73994	0.316184	14.8035	21.8054	9.73421	1.52583
TRINITY_DN10264_c0_g1_i1_4	24.2225	46.3451	7.63045	0.164644	-2.60258	0.011734	0.40646	Down	1.42887	3.15754	5.22431	0	0	2.068	0.378271
TRINITY_DN10280_c0_g1_i1_3	913.398	1415.48	536.836	0.379261	-1.39874	0.0415004	0.731542	Down	25.1574	31.9533	22.8315	9.27759	17.834	11.119	10.5612
TRINITY_DN10291_c0_g1_i4_4	37.1888	85.9373	0.62751	0.00730196	-7.0975	8.22351e-09	6.24606e-06	Down	4.73904	4.60701	6.62681	3.67341e-21	0.22496	5.03174e-09	5.00933e-12
TRINITY_DN10293_c0_g1_i7_2	768.452	86.6869	1279.78	14.7632	3.88393	0.0391833	0.716433	Up	0.508063	0.871144	2.52546	27.4887	56.9421	2.4543	5.87941
TRINITY_DN10299_c0_g1_i1_2	76.975	0.365063	134.432	368.245	8.52452	6.90852e-10	8.60552e-07	Up	0	0	0.0568702	5.3468	6.31312	9.83628	12.1842
TRINITY_DN10301_c0_g1_i6_6	802.138	1319.82	413.878	0.313587	-1.67306	0.0181904	0.514696	Down	10.7473	32.3777	20.5875	12.2217	8.94711	9.85648	0.319612
TRINITY_DN10330_c0_g1_i4_5	3062.93	4651.19	1871.72	0.402418	-1.31323	0.0440526	0.749439	Down	235.684	159.271	135.114	62.3893	55.3602	118.494	99.0535
TRINITY_DN10335_c0_g4_i1_3	31.4534	0.68365	54.5307	79.7641	6.31767	1.21119e-05	0.00355827	Up	0.0758096	7.39418e-05	2.61863e-36	1.65077	3.29262	1.58553	1.42809
TRINITY_DN10357_c0_g1_i1_2	39.487	10.3255	61.3582	5.9424	2.57105	0.0361692	0.694846	Up	0.308215	0.27739	0.128702	2.89635	2.79606	0.50926	0.602014
TRINITY_DN10382_c0_g1_i1_3	1642.19	555.285	2457.37	4.42542	2.14581	0.00311101	0.197935	Up	22.1205	26.1594	14.1419	78.5988	106.988	89.2393	170.953
TRINITY_DN10398_c0_g1_i4_6	36.86	74.5346	8.60408	0.115437	-3.11482	0.000932372	0.0927636	Down	1.88287	2.6626	2.86111	0	0	1.18697	0.12031
TRINITY_DN10398_c0_g2_i1_6	12.5505	28.0861	0.898837	0.0320029	-4.96565	0.000996145	0.0963384	Down	1.58475	3.18055	0.981442	0	0	0.122507	0.120125
TRINITY_DN10407_c0_g1_i1_3	49.9318	97.532	14.2317	0.145918	-2.77677	0.00584751	0.276535	Down	8.18806	2.47797	2.82254	1.4767	0	1.43588	0
TRINITY_DN10415_c0_g1_i3_5	486.894	35.933	825.114	22.9625	4.52121	0.00087642	0.0883256	Up	2.24776	0.0517594	0.291906	35.8691	37.7944	0.921256	20.4129
TRINITY_DN10449_c0_g1_i1_6	1017.42	1845.89	396.07	0.214569	-2.22049	0.00141956	0.123138	Down	37.5292	63.701	66.1942	2.91505	5.97938	16.1126	32.6682
TRINITY_DN10458_c0_g1_i1_6	224.787	364.752	119.814	0.328481	-1.60612	0.0215454	0.556063	Down	9.62702	3.57286	12.4943	0.755776	5.36533	5.34011	1.81145
TRINITY_DN10470_c0_g1_i1_3	42.1909	98.4455	0	0	#NAME?	0.0273736	0.614554	Down	6.87602	2.88719e-49	8.52852e-48	8.72127e-25	1.11286e-43	8.91818e-07	3.28938e-44
TRINITY_DN10483_c0_g1_i1_4	315.329	537.454	148.735	0.276741	-1.85339	0.00768964	0.324916	Down	14.9575	15.3584	11.0939	4.56314	1.10072	5.55971	6.79601
TRINITY_DN10487_c0_g1_i3_5	21.7096	5.04672	34.2067	6.77801	2.76086	0.0259864	0.601221	Up	0.299538	0.123873	0.11234	2.37422	1.75913	0.854822	0.719939
TRINITY_DN10506_c0_g1_i7_3	72.7489	145.019	18.5461	0.127887	-2.96705	0.000257687	0.0387663	Down	3.69676	2.61394	1.52469	0.795497	0.242857	0.385531	0.11467
TRINITY_DN10511_c0_g1_i1_5	66.242	12.8398	106.294	8.27843	3.04936	0.00900727	0.355057	Up	0.720094	0.162761	0.466383	4.97822	1.0644	2.83036	8.41404
TRINITY_DN10513_c0_g1_i15_1	1757.49	796.814	2477.99	3.10987	1.63686	0.0231584	0.573772	Up	6.37594	4.95637	6.98909	16.367	19.2191	23.5504	31.1005
TRINITY_DN1052_c0_g1_i2_5	31.9661	74.5875	0	0	#NAME?	0.0283261	0.620896	Down	14.7422	0	0.254515	0	0	0	0
TRINITY_DN10528_c0_g1_i1_1	409.047	119.252	626.394	5.25272	2.39306	0.0151983	0.463102	Up	4.97853	9.64814	3.97783	48.0107	72.1145	31.8555	5.78274
TRINITY_DN10531_c0_g1_i1_3	130.881	208.842	72.4099	0.346721	-1.52815	0.0364688	0.696879	Down	7.95351	8.79738	5.01379	1.96583	0.109161	5.61062	4.06945
TRINITY_DN10546_c0_g1_i3_5	933.563	132.456	1534.39	11.5842	3.53408	3.78292e-05	0.0092759	Up	1.00478	0.620837	3.51892	30.2415	29.5437	5.31265	28.7954
TRINITY_DN10546_c0_g2_i1_5	34.1309	4.66431	56.2308	12.0555	3.59162	0.00151411	0.12675	Up	0.229775	0.0768523	0.14119	2.95377	2.30403	0.753853	2.40751
TRINITY_DN10558_c0_g1_i1_3	29.2286	68.2001	0	0	#NAME?	2.08627e-09	2.03027e-06	Down	5.84533	6.07585	4.23421	0	0	0	0
TRINITY_DN10561_c0_g1_i1_5	206.975	93.8525	291.816	3.10931	1.63659	0.0330084	0.66715	Up	2.83485	2.55835	4.37439	6.27092	8.97125	16.0136	16.5146
TRINITY_DN10571_c0_g1_i1_6	165.051	375.757	7.0224	0.0186887	-5.74169	0.0252194	0.593697	Down	0.102962	34.5026	8.52973	0	0	0.297618	1.069
TRINITY_DN10596_c0_g1_i1_4	112.078	179.48	61.5266	0.342805	-1.54454	0.0410807	0.728113	Down	4.63447	8.65331	6.46206	1.91718	1.89862	4.68021	2.12723
TRINITY_DN10611_c0_g1_i12_2	21194.1	10233.2	29414.8	2.87444	1.52328	0.0290028	0.629672	Up	135.276	255.733	275.129	457.457	552.717	871.256	1166.55
TRINITY_DN10619_c0_g1_i2_3	446.947	161.509	661.026	4.09281	2.03309	0.0388951	0.713755	Up	1.43195	1.71493	1.80525	11.436	14.1689	1.0121	6.09701
TRINITY_DN10621_c0_g1_i1_3	364.083	598.148	188.534	0.315196	-1.66568	0.019104	0.526799	Down	9.84816	15.835	7.50036	1.8685	2.49873	4.36432	8.19014
TRINITY_DN10632_c0_g1_i1_2	69.6975	0	121.971	Inf	Inf	0.00247949	0.173514	Up	0	0	0	20.0545	19.0456	0	0
TRINITY_DN10632_c0_g2_i1_2	185.079	0	323.888	Inf	Inf	0.00157657	0.130922	Up	0	0	0	22.7876	44.6673	0	0
TRINITY_DN10639_c0_g1_i1_5	10.8339	0	18.9594	Inf	Inf	0.0017245	0.138053	Up	9.40699e-10	8.02679e-32	4.10452e-28	0.644828	3.01178	1.83341	0.837622
TRINITY_DN10649_c0_g1_i1_4	467.037	972.799	87.7148	0.0901674	-3.47125	6.53732e-05	0.0142363	Down	7.05024	13.4194	24.059	1.90392	1.65686	0.870766	1.93098
TRINITY_DN10672_c0_g1_i1_3	76.0165	137.224	30.111	0.219429	-2.18817	0.00565448	0.273479	Down	5.11583	5.7626	5.48695	2.8312	1.34958	0.979657	0.385132
TRINITY_DN10672_c0_g2_i1_3	346.717	559.49	187.137	0.334478	-1.58001	0.0254041	0.593926	Down	7.03408	16.0847	11.1022	5.65465	3.9566	3.63418	4.98756
TRINITY_DN10672_c1_g1_i2_1	2559.51	1083.24	3666.72	3.38497	1.75914	0.0133294	0.428813	Up	12.7281	19.8255	27.3565	41.7332	80.0452	92.4054	108.694
TRINITY_DN10675_c0_g1_i6_2	199.13	68.0953	297.406	4.3675	2.12681	0.00667051	0.295906	Up	1.89689	1.83052	0.980044	10.6064	7.04563	5.11492	10.0905
TRINITY_DN10690_c0_g2_i1_5	47.8974	5.12737	79.975	15.5976	3.96326	0.000226744	0.0351295	Up	0.911219	0	2.85148e-26	2.17573	8.40547	5.22503	7.38853
TRINITY_DN10696_c2_g1_i1_2	25204.6	44809	10501.4	0.234358	-2.09321	0.00272325	0.182769	Down	173.075	467.328	278.24	98.1007	120.653	100.541	23.1349
TRINITY_DN10698_c0_g1_i1_4	127.28	213.542	62.5841	0.293077	-1.77065	0.0257656	0.597444	Down	8.45738	2.66055	3.0171	1.24835	1.53743	1.43725	2.34656
TRINITY_DN10719_c0_g1_i1_6	96.1411	201.42	17.1817	0.0853027	-3.55127	0.0118348	0.407236	Down	0.19488	8.28897	9.72644	0	0	0.271991	2.277
TRINITY_DN10724_c0_g1_i1_3	296.028	472.001	164.047	0.347557	-1.52468	0.0264206	0.604182	Down	18.3169	12.4678	17.0184	5.20178e-13	3.30831	14.7546	7.81309
TRINITY_DN10746_c0_g1_i1_4	1593.85	2559.21	869.829	0.339882	-1.55689	0.0194452	0.531385	Down	115.883	82.7768	223.533	72.4823	35.0754	11.1035	108.865
TRINITY_DN10750_c0_g1_i1_5	1217.43	397.558	1832.33	4.60897	2.20445	0.0267508	0.607178	Up	6.73661	5.17074	7.28227	25.6956	22.1395	19.8701	73.9056
TRINITY_DN10752_c0_g1_i1_4	15.1467	32.3461	2.24709	0.0694702	-3.84746	0.0290479	0.629672	Down	0.119234	2.13809	5.30538	0	0	0.367154	0.424069
TRINITY_DN10753_c0_g1_i1_6	122.491	236.564	36.9366	0.156137	-2.67911	0.0268878	0.609117	Down	1.33545	9.78622	4.94296	0.736527	0.782062	0.809458	1.71104
TRINITY_DN10754_c0_g1_i1_3	831.319	1478.61	345.852	0.233904	-2.09601	0.0477708	0.774495	Down	17.822	48.5128	121.268	21.1457	11.4805	13.3388	22.7129
TRINITY_DN10779_c0_g2_i2_2	148.026	38.1794	230.411	6.03496	2.59334	0.0328145	0.666009	Up	0.608974	0.296247	1.2637	7.039	10.2658	1.45088	2.06014
TRINITY_DN10780_c0_g2_i1_2	27.9466	5.34258	44.8996	8.40409	3.07109	0.00650278	0.292648	Up	0.143763	0.323992	0.075822	1.55215	3.90764	1.1175	0.873835
TRINITY_DN10787_c0_g2_i1_5	44.7947	82.4157	16.5789	0.201162	-2.31357	0.00965468	0.367102	Down	8.0766	14.8153	10.2381	1.03593	3.04885e-06	3.51854	6.05164
TRINITY_DN10788_c0_g1_i3_2	85.9358	38.244	121.705	3.18232	1.67008	0.0429607	0.745098	Up	0.44845	0.827616	0.847782	2.61167	3.79671	1.92151	2.47065
TRINITY_DN10792_c5_g5_i1_2	12.9372	2.02822	21.119	10.4126	3.38025	0.0238838	0.580633	Up	0	0.641957	0	1.85132	3.66209	1.64242	4.26488
TRINITY_DN10815_c0_g1_i3_2	22.1004	1.84266	37.2937	20.2391	4.33907	0.0014042	0.122146	Up	0.0620318	0.058017	0.169465	2.68994	2.4754	1.22609	1.6378
TRINITY_DN10822_c0_g1_i2_4	91.3859	168.665	33.4268	0.198184	-2.33508	0.0033904	0.207835	Down	3.81245	13.1605	13.2653	2.96567	3.67471	1.8521	1.06631
TRINITY_DN10829_c0_g1_i2_6	760.614	1659.02	86.8077	0.0523246	-4.25637	4.4736e-05	0.0104746	Down	30.3289	71.6918	27.3848	3.67227	1.07334	3.29395	2.64675
TRINITY_DN10836_c0_g1_i4_6	98208	157887	53448.6	0.338524	-1.56267	0.0222653	0.56417	Down	3689.42	5196.86	2518.46	27.973	2443.07	2453.64	1317.37
TRINITY_DN10836_c0_g4_i1_6	31.0696	72.4958	0	0	#NAME?	0.000732942	0.0803495	Down	4.52884	11.125	0	0	0	0	0
TRINITY_DN10836_c0_g5_i1_6	1523.65	3539.81	11.5241	0.00325557	-8.26288	0.00393418	0.223422	Down	77.3292	387.207	13.8863	0.26656	1.23187	0.940061	0.148778
TRINITY_DN10836_c0_g7_i1_6	204.259	407.211	52.0449	0.127808	-2.96795	0.00142694	0.123275	Down	17.0078	25.78	6.59366	0.361856	4.30131	3.71391	1.87402
TRINITY_DN10846_c0_g1_i1_1	510.958	262.961	696.957	2.65042	1.40622	0.0490975	0.78287	Up	7.88663	11.9774	11.8573	25.1534	32.7189	25.4851	51.7266
TRINITY_DN10863_c0_g1_i5_2	3761.28	8566.74	157.185	0.0183483	-5.76821	0.00494687	0.249676	Down	0.973629	188.016	496.658	17.0616	0.0576747	0.571626	1.12168
TRINITY_DN10868_c0_g1_i1_4	13457.6	671.001	23047.6	34.3481	5.10216	0.00623856	0.287389	Up	15.3608	16.3954	16.0615	226.888	7.23918	1031.92	1318.93
TRINITY_DN10869_c0_g1_i1_6	22.9376	46.4133	5.33073	0.114853	-3.12213	0.0190047	0.525601	Down	4.63292	6.67674	0.368427	1.09202e-19	0.120036	0.804355	1.24592
TRINITY_DN10876_c0_g1_i2_5	715.815	314.238	1017	3.2364	1.69439	0.0199113	0.539356	Up	6.07619	4.97185	2.94574	10.7413	16.5367	18.6846	26.5742
TRINITY_DN10890_c0_g1_i4_2	4121.72	1.94706	7211.55	3703.81	11.8548	0.00996308	0.372015	Up	0	0.178918	0.164016	290.724	1913.46	1.03799	0.644486
TRINITY_DN10899_c0_g1_i3_6	19.7583	42.4988	2.70287	0.0635987	-3.97486	0.0139168	0.440947	Down	7.19447	0.715703	2.50526	0.159227	0.126479	0.361978	0.432958
TRINITY_DN1092_c0_g2_i1_6	49.5237	92.8603	17.0212	0.183299	-2.44773	0.00441734	0.231974	Down	10.4718	10.8218	3.35403	2.16877e-14	3.35864e-23	5.42518	1.56166
TRINITY_DN10920_c0_g1_i1_5	5.18168	0	9.06793	Inf	Inf	0.0410154	0.727885	Up	0	0	0	1.39282	1.79347	0	0.90213
TRINITY_DN10923_c0_g1_i2_5	2205.03	3656.94	1116.09	0.305198	-1.71218	0.010472	0.378109	Down	81.6825	68.0809	74.3862	12.2856	9.59135	35.1	51.3043
TRINITY_DN10926_c0_g1_i3_6	2114.05	3358.67	1180.58	0.351501	-1.5084	0.0263335	0.603422	Down	56.1666	72.1165	25.3223	19.1919	10.3092	15.9419	41.5389
TRINITY_DN1093_c0_g1_i1_4	8.57447	0	15.0053	Inf	Inf	0.00554297	0.269709	Up	0	0	0	1.32076	6.73676	1.66766	1.30672
TRINITY_DN10934_c0_g2_i2_1	6927.91	2279.08	10414.5	4.56962	2.19207	0.00261726	0.178666	Up	48.2669	60.3854	73.3	452.007	453	248.008	161.351
TRINITY_DN10941_c0_g1_i1_1	4378.89	788.515	7071.67	8.96833	3.16484	3.45756e-05	0.00861375	Up	18.4004	15.0847	9.51671	84.0672	144.666	205.304	179.625
TRINITY_DN10941_c0_g2_i1_1	126.768	24.4069	203.539	8.33943	3.05995	0.000302062	0.0435486	Up	0.460087	1.112	1.46039	4.80887	8.52517	12.2618	15.0711
TRINITY_DN10952_c0_g1_i7_5	84.1022	2.89726	145.006	50.0492	5.64528	0.000199897	0.0325916	Up	0.0151066	1.2542e-05	0.0851113	0.529247	1.07112	1.96962	3.7155
TRINITY_DN10960_c0_g1_i2_2	579.257	0.706888	1013.17	1433.28	10.4851	0.000714564	0.0794723	Up	0.0174488	0	0.0163388	23.5921	32.9683	0	0.0309823
TRINITY_DN10960_c0_g1_i2_3	39.4042	87.8229	3.09016	0.0351863	-4.82884	0.0406508	0.726007	Down	13.655	0.664586	2.34413	0.291406	0.276297	0	0.428064
TRINITY_DN10961_c3_g1_i1_2	63.9055	24.5321	93.4355	3.8087	1.9293	0.0353338	0.686848	Up	1.06516	0.242256	0.411365	3.13953	2.7384	2.10022	2.27566
TRINITY_DN10969_c0_g1_i2_6	4658.07	2076.42	6594.32	3.17582	1.66713	0.0159936	0.47844	Up	15.0837	48.5008	55.0167	94.9011	179.495	75.098	262.376
TRINITY_DN10978_c0_g1_i1_4	99.7944	173.263	44.6932	0.257951	-1.95483	0.0125695	0.418192	Down	4.94566	8.90799	8.48062	0	0.0471168	2.88914	6.31074
TRINITY_DN10981_c0_g1_i2_3	68996.7	108293	39524.4	0.364976	-1.45413	0.0322775	0.66085	Down	1670.5	4224.07	3652.95	838.787	559.981	1777.3	2359.21
TRINITY_DN10984_c0_g1_i1_6	31.8319	71.9602	1.73568	0.02412	-5.37362	0.0260499	0.601264	Down	0.372545	8.32993	2.00995	0.0836798	0.31198	1.27348e-69	5.65743e-45
TRINITY_DN10993_c0_g1_i1_2	5.22426	0	9.14245	Inf	Inf	0.0402852	0.724129	Up	0	0	0	1.06434	1.79008	1.07026	0.639868
TRINITY_DN10994_c0_g2_i1_4	98.2305	155.088	55.5871	0.358422	-1.48027	0.0462935	0.765175	Down	11.9015	5.33753	7.87588	0.494434	2.83256	6.79138	3.88826
TRINITY_DN10997_c0_g1_i1_3	31.2685	55.322	13.2284	0.239116	-2.06422	0.0260796	0.601264	Down	6.30859	1.80256	2.24404	1.89741	1.37194	0.558878	5.6224e-26
TRINITY_DN1100_c0_g1_i1_5	16.4519	38.3877	0	0	#NAME?	1.44127e-06	0.000660037	Down	2.5042	2.2437	1.64693	0	0	0	0
TRINITY_DN11007_c0_g2_i1_5	204.076	58.621	313.167	5.34223	2.41744	0.00865178	0.346567	Up	9.18504	6.58091	5.46279	69.973	65.8524	30.6333	13.0289
TRINITY_DN11011_c0_g1_i4_4	5.5017	12.1964	0.480663	0.0394101	-4.66529	0.0250701	0.591894	Down	1.05469	0.411276	2.9855e-05	0.103739	2.26005e-14	2.40844e-16	1.47328e-20
TRINITY_DN11013_c3_g3_i1_1	11.4702	0	20.0728	Inf	Inf	0.00130984	0.116542	Up	0	0	7.43438e-08	1.91455	3.45287	3.92816	0.537771
TRINITY_DN11035_c0_g1_i1_4	174.361	323.681	62.3711	0.192693	-2.37562	0.00103238	0.0987762	Down	9.97545	6.08258	6.83075	2.45386	1.1345	1.3515	1.99606
TRINITY_DN11052_c0_g1_i1_2	120.067	29.0996	188.292	6.47061	2.6939	0.0012815	0.114676	Up	0.738336	0.909249	0.45442	5.81925	7.19435	3.15349	5.86992
TRINITY_DN11065_c1_g1_i7_2	1007.32	2062.88	215.653	0.10454	-3.25787	0.0234399	0.577117	Down	0.0416994	46.2921	74.8387	15.2406	2.08311	0.205675	1.90338
TRINITY_DN11074_c0_g1_i1_1	870.177	1536.7	370.285	0.240961	-2.05313	0.0458914	0.76219	Down	90.152	24.124	22.5383	11.9671	13.7396	15.8482	10.1596
TRINITY_DN11074_c0_g1_i1_5	253.5	80.3925	383.331	4.76825	2.25346	0.00368447	0.216079	Up	1.87729	2.16106	2.89603	9.11024	11.6839	19.0001	12.0831
TRINITY_DN11089_c0_g1_i13_5	31.4311	53.3955	14.9578	0.280132	-1.83582	0.0496149	0.785935	Down	0.92895	0.847495	1.11438	0.625658	0.455355	0.0997087	0.0900183
TRINITY_DN11135_c0_g1_i4_2	281.337	98.1124	418.755	4.26812	2.0936	0.00746635	0.31982	Up	1.37414	0.407807	0.772826	4.45624	5.38602	4.47419	2.8264
TRINITY_DN11152_c0_g3_i3_1	130.016	13.3162	217.541	16.3365	4.03003	0.00036544	0.0496003	Up	0.0840946	0.423125	0.476665	7.29924	8.5068	8.56284	0.326373
TRINITY_DN11162_c0_g1_i3_6	90.9338	207.302	3.65797	0.0176456	-5.82455	3.0073e-10	4.43507e-07	Down	8.11581	10.3878	5.07595	0.155424	0.140038	0.274625	0.0726514
TRINITY_DN11163_c0_g1_i1_6	92.0739	177.946	27.6701	0.155497	-2.68504	0.000651842	0.0763121	Down	3.31713	6.69457	8.701	0.486348	0.0752216	2.94914	0.891642
TRINITY_DN11168_c0_g1_i2_4	167.962	347.355	33.4169	0.0962037	-3.37776	0.0170116	0.495564	Down	4.30836	2.2616	14.0439	1.61758e-23	6.23124e-25	0.985078	2.13138
TRINITY_DN11168_c0_g2_i8_5	44.7963	10.0359	70.8667	7.06135	2.81994	0.00565558	0.273479	Up	0.224128	1.93974e-09	0.586493	2.78534	1.71069	2.55618	1.49208
TRINITY_DN11172_c0_g2_i2_2	510.417	77.4078	835.174	10.7893	3.43153	0.000179271	0.0301766	Up	0.872266	0.697834	1.49239	16.8337	20.8444	3.28983	11.9996
TRINITY_DN11175_c0_g1_i2_3	659.093	1205.97	248.934	0.206418	-2.27636	0.000955415	0.0935039	Down	14.4189	8.71316	20.8764	0.241059	0.10717	4.36351	9.69445
TRINITY_DN11190_c0_g1_i3_2	900.698	306.768	1346.15	4.38816	2.13362	0.00337914	0.207554	Up	3.80666	6.27611	4.89526	25.7609	34.1537	14.4989	31.6934
TRINITY_DN112_c0_g1_i1_6	4.94675	11.5424	0	0	#NAME?	0.00801994	0.334336	Down	1.50953	1.64972	0.683564	0	0	0	0
TRINITY_DN11202_c0_g2_i1_3	9029.6	20776.1	219.721	0.0105757	-6.56311	5.78978e-06	0.00193871	Down	172.448	785.487	382.123	11.1924	1.95029	8.63798	0.000253628
TRINITY_DN11210_c0_g2_i1_2	20.8394	5.22032	32.5538	6.23597	2.64061	0.0388567	0.713755	Up	1.11875	2.46408e-71	0.437497	4.52216	3.31081	6.1183	0.800866
TRINITY_DN11213_c4_g5_i1_2	96.3384	43.2953	136.121	3.14401	1.6526	0.0472674	0.772504	Up	1.7695	1.3682	1.30923	6.31498	5.01046	4.67151	6.17537
TRINITY_DN11220_c0_g2_i1_6	15.0821	3.6508	23.6555	6.47953	2.69589	0.0439397	0.748538	Up	1.473e-33	1.19074	1.90029e-22	2.96963	2.618	3.94762	3.6381
TRINITY_DN11222_c1_g1_i1_2	12.5152	1.70912	20.6198	12.0646	3.5927	0.0279436	0.619794	Up	0.446405	0	0	2.56007	2.99145	1.37118	1.03766
TRINITY_DN11227_c0_g1_i1_3	72.9642	121.209	36.7807	0.303449	-1.72048	0.0330843	0.667278	Down	2.09712	2.708	3.02327	0.61588	0.809836	0.712797	1.68524
TRINITY_DN11235_c0_g2_i2_2	15.0341	0	26.3096	Inf	Inf	0.022923	0.57085	Up	0	0	0	2.15928	11.0021	1.04893	0.78442
TRINITY_DN11236_c0_g1_i1_2	626.45	121.391	1005.25	8.28108	3.04982	9.25586e-05	0.0191705	Up	4.26139	3.1818	2.15889	27.4865	30.5035	38.0424	29.6213
TRINITY_DN11270_c0_g1_i1_5	18.8958	1.46025	31.9725	21.8952	4.45254	0.00996153	0.372015	Up	1.41762e-48	0	0.434826	2.90789	5.36358	0	8.99343
TRINITY_DN11271_c0_g1_i4_4	30.5436	71.2684	0	0	#NAME?	0.0315916	0.65529	Down	4.37926e-12	0.0954677	7.79018	4.8784e-10	5.40893e-16	1.4981e-19	1.00677e-23
TRINITY_DN11281_c2_g1_i8_2	889.808	237.71	1378.88	5.80068	2.53622	0.0495419	0.785935	Up	1.24156	2.59059	1.89001	17.3356	28.3083	6.80017	1.20666
TRINITY_DN11295_c0_g3_i1_5	13.3307	2.05095	21.7905	10.6246	3.40934	0.0303217	0.646002	Up	0.880496	0	0	5.77638	4.9182	0.895539	2.45083
TRINITY_DN11295_c1_g1_i3_2	1809.43	791.035	2573.23	3.253	1.70177	0.0174942	0.504433	Up	12.1123	12.7207	16.7381	42.3148	50.9204	45.49	76.6339
TRINITY_DN11298_c0_g1_i5_1	864.027	86.4308	1447.22	16.7443	4.0656	0.0178152	0.509442	Up	3.08213	1.32751	0.583411	45.8692	74.2508	14.449	0.29344
TRINITY_DN11299_c0_g1_i1_4	16.1317	0	28.2304	Inf	Inf	0.0352892	0.686409	Up	0	0	0	0	0.663505	2.96764	11.409
TRINITY_DN11307_c0_g1_i1_2	27.3232	0	47.8157	Inf	Inf	0.0385349	0.713732	Up	0	0	0	4.02735	1.16417	0.0838071	0
TRINITY_DN1131_c0_g1_i1_6	26.898	60.3646	1.79801	0.0297858	-5.06923	0.0108219	0.382093	Down	0.547667	12.8363	5.203	0.4892	0.441561	0	0
TRINITY_DN1131_c0_g2_i1_6	38.2199	82.5877	4.94409	0.0598647	-4.06215	0.0213405	0.554729	Down	0.468332	10.1717	4.37507	0.586068	0.172061	0	0.679141
TRINITY_DN11320_c0_g1_i1_1	1336.19	2264.96	639.61	0.282394	-1.82422	0.00819243	0.337015	Down	12.9056	39.3869	34.5904	7.29729	8.21937	12.3235	11.133
TRINITY_DN11321_c0_g2_i1_4	8.95139	18.7684	1.58863	0.0846441	-3.56245	0.0223492	0.564584	Down	0.421702	0.448733	1.29875	6.54938e-06	0.0959389	0.203632	2.3547e-06
TRINITY_DN11334_c2_g2_i1_2	73.0078	140.073	22.7088	0.162121	-2.62486	0.0255459	0.595899	Down	7.00435	14.9777	41.4708	2.43481	1.54127	7.15402	4.56676
TRINITY_DN1134_c0_g1_i1_4	5.68212	13.2583	0	0	#NAME?	0.00428957	0.22992	Down	0.228225	1.82795	2.6632	0	0	0	0
TRINITY_DN11342_c2_g1_i2_6	5431.55	12598.1	56.6462	0.00449641	-7.79701	2.65973e-05	0.00696022	Down	0.0907518	523.643	592.852	0.231252	7.76711	0.0781014	0.434065
TRINITY_DN11350_c0_g2_i1_1	14.0367	0	24.5642	Inf	Inf	0.00205168	0.154327	Up	0	0	2.40798e-08	9.18261	3.81591	4.19043	0
TRINITY_DN11351_c6_g1_i1_2	11.6582	1.3673	19.3764	14.1713	3.8249	0.0257878	0.597513	Up	0.620245	0	0	4.23923	1.57698	2.0023	5.48304
TRINITY_DN11352_c0_g1_i1_5	460.672	169.528	679.03	4.00542	2.00195	0.00698486	0.305814	Up	4.86989	4.93917	6.56842	15.6535	28.8884	23.206	37.0468
TRINITY_DN11365_c0_g2_i1_5	120.919	50.0279	174.087	3.47979	1.799	0.0258594	0.598726	Up	1.36543	0.892684	0.844531	3.9979	7.98916	2.23566	3.16371
TRINITY_DN11380_c0_g1_i22_2	131.533	60.9415	184.477	3.02713	1.59795	0.0360001	0.692157	Up	0.436981	1.00117	0.33063	1.91786	3.59546	0.431905	2.95686
TRINITY_DN11392_c0_g1_i4_3	1615.26	3062.57	529.787	0.172988	-2.53126	0.000204784	0.0327117	Down	67.5529	68.5302	40.9662	11.5443	8.41836	19.6146	8.2985
TRINITY_DN11402_c0_g2_i13_2	4261.13	663.909	6959.05	10.4819	3.38983	0.000742402	0.0805545	Up	7.17859	23.718	7.08953	243.619	34.2929	132.017	223.917
TRINITY_DN11404_c0_g1_i1_1	92.3121	175.337	30.0432	0.171345	-2.54502	0.00122411	0.110173	Down	5.47464	5.0126	3.48318	0.393512	0.112248	1.28078	2.00099
TRINITY_DN11406_c0_g1_i2_5	158.661	282.493	65.7869	0.23288	-2.10234	0.00497451	0.25034	Down	2.59353	3.14213	4.40544	0.410384	0.742994	0.345368	2.3338
TRINITY_DN11418_c0_g2_i1_2	12.8887	2.55544	20.6387	8.07638	3.01371	0.0475697	0.773233	Up	1.08381e-08	2.24415e-96	0.742971	3.87982	2.9259	0.212832	2.02818
TRINITY_DN1142_c0_g1_i1_6	7.62909	17.8012	0	0	#NAME?	0.00103804	0.0987762	Down	1.20439	4.36559	1.03641	0	0	0	0
TRINITY_DN11424_c0_g1_i3_4	17109.2	7178.72	24557	3.42081	1.77434	0.0127041	0.420691	Up	115.461	112.165	135.117	275.671	382.507	468.188	855.753
TRINITY_DN11455_c0_g3_i1_3	383.301	595.69	224.01	0.376052	-1.411	0.0311685	0.654388	Down	18.492	5.22131	9.79885	5.93137	5.08383	6.59113	1.88273
TRINITY_DN11459_c0_g1_i1_1	22.9937	0	40.2389	Inf	Inf	2.0489e-05	0.00554825	Up	1.15687e-28	2.02638e-27	2.04916e-28	1.45703	6.13826	7.98526	2.68722
TRINITY_DN11459_c0_g1_i1_5	29.7235	3.19261	49.6217	15.5427	3.95816	0.0470525	0.77119	Up	0.0437763	0	0.0550173	0.453143	0.364034	0.0723017	1.58184
TRINITY_DN11492_c0_g1_i1_6	345.099	577.62	170.708	0.295538	-1.75859	0.0118991	0.407648	Down	22.6987	27.8679	23.8885	11.1082	7.71976	5.13095	11.0567
TRINITY_DN11497_c0_g1_i1_3	346.504	541.024	200.614	0.370804	-1.43127	0.0337508	0.672528	Down	13.3403	15.541	20.0031	13.0238	0.190993	6.63657	8.05514
TRINITY_DN11501_c0_g1_i7_5	483.523	228.42	674.851	2.95443	1.56288	0.0319792	0.65864	Up	1.66934	1.3314	1.53019	4.75437	8.39455	2.52457	5.89461
TRINITY_DN11507_c0_g1_i1_4	890.212	366.422	1283.06	3.50158	1.80801	0.0142914	0.444916	Up	12.0685	5.95046	28.1681	68.2424	44.6064	41.9461	98.2283
TRINITY_DN11507_c0_g1_i1_6	14.5107	33.8583	0	0	#NAME?	5.61142e-06	0.0018994	Down	0.967112	3.9439	3.66295	0	0	0	0
TRINITY_DN11510_c5_g5_i1_2	79.0964	16.4319	126.095	7.6738	2.93994	0.0300799	0.643275	Up	3.5907	1.26217	0.351005	30.1085	18.598	12.0528	0.958089
TRINITY_DN11518_c6_g1_i1_2	428.278	52.9834	709.75	13.3957	3.7437	0.00818807	0.337015	Up	1.58899	0.0549072	0.0166445	15.3329	12.8782	6.11292	0.322069
TRINITY_DN11518_c8_g1_i1_2	38.7291	5.11088	63.9427	12.5111	3.64514	0.00574558	0.274492	Up	1.80864e-12	1.59114e-31	0.898839	6.9872	6.5505	4.3509e-16	4.15266
TRINITY_DN11521_c0_g1_i2_4	672.767	1196.4	280.041	0.234069	-2.09499	0.00250876	0.175169	Down	22.812	44.2509	36.2978	8.25259	7.52697	13.2028	9.18157
TRINITY_DN11524_c0_g1_i2_1	67.2193	129.991	20.1404	0.154937	-2.69025	0.000928354	0.0926598	Down	2.33815	1.69967	2.86604	0.746892	0.0605045	0.448657	0.39994
TRINITY_DN11531_c2_g1_i2_2	21.7885	0.81129	37.5214	46.2491	5.53135	0.0104531	0.378109	Up	1.72453e-38	0.200925	2.5418e-21	11.2244	5.32396	2.38824	0.608154
TRINITY_DN11531_c3_g2_i2_2	170.333	36.6808	270.573	7.37642	2.88292	0.00639922	0.290917	Up	0.0537629	0.89982	1.05089	9.27562	9.1991	3.17163	1.7497
TRINITY_DN11531_c8_g1_i1_2	53.9523	20.6856	78.9024	3.81435	1.93144	0.0370108	0.70058	Up	1.95802	0	3.80424	2.06188	14.3237	6.78873	11.9592
TRINITY_DN11538_c1_g1_i3_2	1296.32	228.689	2097.05	9.16987	3.1969	0.0234895	0.577337	Up	4.37619	3.98687	0.631329	69.5716	21.2544	26.6178	11.2641
TRINITY_DN11539_c0_g1_i1_3	1172.34	144.079	1943.53	13.4894	3.75375	0.0495711	0.785935	Up	11.0271	1.70396	3.02933	103.488	210.396	9.58554	18.9701
TRINITY_DN11550_c0_g1_i2_2	1425.41	2507.99	613.477	0.244609	-2.03145	0.00719602	0.31254	Down	153.36	76.5736	44.1129	39.4457	15.3977	21.1907	29.101
TRINITY_DN11566_c2_g1_i1_2	22.488	0	39.354	Inf	Inf	0.00305181	0.196586	Up	5.19361e-24	0.00030763	3.23898e-07	2.3005	5.05501	0.586286	0.233439
TRINITY_DN11570_c2_g5_i1_2	231.264	389.991	112.219	0.287747	-1.79713	0.00989544	0.371725	Down	18.6269	13.1612	25.2975	9.42634	7.15486	6.60355	2.38219
TRINITY_DN11571_c0_g1_i2_2	312.738	143.158	439.922	3.07298	1.61964	0.0376191	0.703085	Up	1.85119	2.04738	2.91108	9.7527	12.3595	9.67313	1.0343
TRINITY_DN11575_c0_g1_i1_5	33.3416	10.7948	50.2517	4.65519	2.21884	0.0347577	0.681756	Up	0.145408	0.042649	0.197561	0.657918	1.2429	0.457492	0.540244
TRINITY_DN11585_c0_g2_i4_2	233.736	34.0466	383.503	11.264	3.49365	0.00115901	0.10528	Up	0.92957	0.647544	0.011269	6.76088	10.0581	0.732068	11.783
TRINITY_DN11586_c0_g1_i1_2	1981.61	781.258	2881.87	3.68875	1.88313	0.00733457	0.317916	Up	3.78504	12.9713	7.45394	35.7442	50.6444	20.3583	38.4329
TRINITY_DN11589_c0_g1_i1_2	389.735	178.764	547.963	3.06529	1.61602	0.04989	0.785935	Up	4.17155	3.68546	5.97131	9.24694	22.5831	6.03714	30.887
TRINITY_DN11593_c0_g1_i4_5	121.283	208.485	55.882	0.268039	-1.89949	0.016279	0.483724	Down	3.2896	2.62589	8.46737	1.68767	2.23822	0.862505	1.32015
TRINITY_DN11594_c5_g1_i2_2	535.842	240.846	757.089	3.14346	1.65235	0.0185734	0.517348	Up	0.849077	4.85109	1.24599	12.2725	9.85604	4.15877	9.29124
TRINITY_DN11597_c3_g1_i2_2	37.9351	1.09519	65.5651	59.8665	5.90368	0.0104498	0.378109	Up	0	0	0.0797502	2.94088	3.70051	0.187089	0.146646
TRINITY_DN11597_c5_g1_i10_2	1171.53	21.8637	2033.78	93.021	6.53948	6.07213e-13	2.36365e-09	Up	0.105727	0.762032	0.00657743	20.7135	56.3285	21.4829	36.4022
TRINITY_DN11602_c2_g4_i1_2	8394.64	17095.3	1869.13	0.109336	-3.19316	0.00893593	0.353139	Down	364.148	958.798	234.86	16.3378	66.0263	168.725	17.7727
TRINITY_DN11609_c0_g1_i2_3	759.847	1281.58	368.548	0.287573	-1.798	0.00833489	0.33929	Down	33.9008	45.3522	18.1387	16.266	13.0344	11.4404	3.55274
TRINITY_DN11610_c0_g2_i1_2	45.9831	4.24133	77.2894	18.2229	4.18768	0.0176672	0.507074	Up	0.226398	2.19634e-28	0.248736	4.76515	6.82887	0.617934	0.711204
TRINITY_DN11610_c5_g1_i1_2	6.63006	0	11.6026	Inf	Inf	0.024452	0.586641	Up	4.22657e-53	1.92951e-76	2.91522e-42	0.237679	3.04644	1.55135	8.82898e-72
TRINITY_DN11622_c2_g4_i1_2	13.3947	0	23.4407	Inf	Inf	0.0262058	0.601381	Up	0	0	0	5.28967	11.2153	0	0
TRINITY_DN11624_c0_g2_i1_2	50.554	10.5466	80.5595	7.63844	2.93328	0.00219637	0.160935	Up	0.000112788	0.327354	0.181093	2.25346	2.22349	0.816327	1.06547
TRINITY_DN11633_c0_g1_i2_3	263.091	576.037	28.3816	0.0492704	-4.34314	1.6175e-08	1.11934e-05	Down	22.3492	8.91339	13.9497	0.258826	0.908278	0.854898	1.54946
TRINITY_DN11638_c0_g1_i2_1	526.996	855.615	280.532	0.327872	-1.6088	0.047543	0.773233	Down	62.3301	23.4548	15.6456	12.9825	12.5925	15.7402	10.9736
TRINITY_DN11641_c0_g1_i1_3	12.2283	0	21.3996	Inf	Inf	0.0498954	0.785935	Up	0	0	0	0.480307	1.63238	0	0.0197074
TRINITY_DN11641_c0_g2_i2_2	3439.16	120.609	5928.08	49.1511	5.61915	0.00305277	0.196586	Up	0.865973	2.31789	5.17569	263.389	54.1579	10.424	319.848
TRINITY_DN11653_c0_g1_i2_3	2688.54	4413.27	1394.98	0.316088	-1.6616	0.0120388	0.409917	Down	89.5352	80.8334	93.3109	42.4049	21.0797	29.9578	37.3391
TRINITY_DN11665_c0_g3_i1_2	39.6863	2.55544	67.5344	26.4277	4.72398	0.00320474	0.199355	Up	1.0287e-46	2.27952e-25	0.726201	2.44331	16.681	2.88029	8.54924
TRINITY_DN11687_c0_g1_i1_6	50.1447	114.632	1.77897	0.015519	-6.00982	0.00737266	0.318878	Down	5.46052	0.252041	1.55734	9.37775e-28	6.76803e-27	0.072488	0.111451
TRINITY_DN11689_c0_g2_i1_3	107.17	173.344	57.5393	0.331936	-1.59102	0.0297221	0.638365	Down	20.2759	9.02729	36.0771	12.9866	4.51534	5.88849	10.2731
TRINITY_DN11694_c0_g1_i1_4	26.9219	61.8648	0.714722	0.011553	-6.43559	3.31774e-07	0.000172196	Down	3.51851	1.23859	2.52561	0.103252	7.45717e-11	0.0598144	2.65996e-06
TRINITY_DN11701_c0_g1_i3_2	775.358	1216.2	444.724	0.365666	-1.4514	0.0264248	0.604182	Down	55.3687	32.7877	28.7761	13.8409	13.0228	32.7398	6.49192
TRINITY_DN11708_c1_g2_i1_1	95.3856	9.85669	159.532	16.1852	4.0166	0.0020234	0.153311	Up	1.83013e-43	6.93548e-67	3.25478	5.47964	37.4003	29.4426	10.2968
TRINITY_DN11719_c1_g1_i3_2	2734.31	114.374	4699.26	41.0868	5.3606	0.000364694	0.0496003	Up	1.04194	2.94101	1.10674	127.191	151.005	3.21285	61.0304
TRINITY_DN11721_c1_g2_i2_2	216.539	15.5931	367.248	23.5519	4.55777	0.0458234	0.76219	Up	0.131929	0.189292	0.398913	9.33488	17.181	0.35442	0.187855
TRINITY_DN11724_c0_g1_i2_3	204.681	456.99	15.4492	0.0338065	-4.88656	1.21356e-09	1.25972e-06	Down	10.4144	15.1833	19.218	0.370493	0.258213	1.0863	0.661713
TRINITY_DN11728_c0_g1_i4_2	4255.86	1306.67	6467.76	4.94981	2.30737	0.00154895	0.128973	Up	14.2285	12.8465	11.9438	59.4782	100.642	40.6046	111.576
TRINITY_DN11757_c1_g4_i3_2	114.02	33.5208	174.394	5.20258	2.37923	0.00442832	0.232159	Up	0.872416	1.23628	0.179576	5.30839	8.79915	3.2257	2.07009
TRINITY_DN11764_c1_g2_i1_2	17.4809	4.20681	27.4364	6.5219	2.70529	0.0369124	0.70058	Up	0.434327	0.795879	0	2.99401	4.84066	3.92864	0.716862
TRINITY_DN11769_c0_g1_i5_3	331.501	542.575	173.195	0.319208	-1.64743	0.018243	0.514696	Down	15.5498	13.3277	16.9355	2.37813	4.45773	6.59035	9.87677
TRINITY_DN11784_c0_g2_i1_3	222.169	381.934	102.346	0.267967	-1.89987	0.0277486	0.618553	Down	6.15199	30.8545	22.0729	6.70957	11.1928	3.28993	4.58754
TRINITY_DN11795_c0_g2_i1_2	32.0463	0	56.0809	Inf	Inf	0.00706982	0.308349	Up	0	0	0	12.8595	10.5676	0	0
TRINITY_DN11801_c0_g2_i1_1	17.6434	3.45934	28.2814	8.17536	3.03128	0.0210473	0.552178	Up	0.456228	0.942495	0.00247959	3.58848	3.32423	3.43043	7.9839
TRINITY_DN11808_c0_g1_i2_5	1005.61	1699.52	485.182	0.285481	-1.80853	0.0388724	0.713755	Down	81.0357	25.8379	23.4729	14.1622	22.8265	12.4431	9.71937
TRINITY_DN11811_c0_g2_i1_5	18.5661	3.41825	29.9269	8.75505	3.13012	0.0204597	0.546008	Up	1.04346	3.2866e-25	7.1016e-23	2.6842	3.25045	1.30944	7.67852
TRINITY_DN11812_c0_g1_i1_2	23.9294	3.65063	39.1384	10.721	3.42237	0.00551688	0.26886	Up	0	0	1.60808	5.07821	9.08482	4.75896	8.76371
TRINITY_DN11817_c0_g1_i17_2	103.923	166.244	57.1823	0.343966	-1.53966	0.0368373	0.70058	Down	3.57059	2.36779	2.35962	0.892248	0.9399	2.05819	0.531562
TRINITY_DN11818_c0_g1_i1_5	129.512	53.2123	186.736	3.50926	1.81117	0.0199351	0.539356	Up	1.00121	3.55679	1.94678	8.95354	7.91829	5.05857	15.2422
TRINITY_DN11823_c0_g1_i11_6	700.737	1081.03	415.515	0.384368	-1.37944	0.0425375	0.741276	Down	11.9948	21.8629	32.3329	9.5414	3.76357	10.8628	15.7896
TRINITY_DN11825_c4_g4_i1_2	8.9968	0.68365	15.2317	22.2799	4.47767	0.0278593	0.618806	Up	0.195565	0	0	2.12455	1.116	0.71662	2.93603
TRINITY_DN11829_c0_g1_i1_2	29.7923	2.85079	49.9984	17.5384	4.13245	0.00957996	0.364706	Up	0.396512	4.8198e-28	0.792989	15.2352	12.8589	5.38858	2.15092e-28
TRINITY_DN11829_c8_g1_i1_2	17.9288	0.730126	30.8278	42.2225	5.39994	0.043295	0.746731	Up	0	0	0.242804	4.91832	0	0	7.79965
TRINITY_DN11830_c1_g2_i1_2	72.988	0	127.729	Inf	Inf	0.0383634	0.712039	Up	0	0	0	29.822	5.16872	0.368967	0
TRINITY_DN11842_c0_g1_i5_6	553.885	952.724	254.756	0.267398	-1.90294	0.0158514	0.476475	Down	3.53237	10.7044	6.86183	1.02334	0.673601	5.36326	1.69227
TRINITY_DN11844_c4_g1_i1_2	23.3494	1.46025	39.7663	27.2325	4.76726	0.000558756	0.0682362	Up	0	0	0.4304	4.56852	7.04671	3.71685	2.09986
TRINITY_DN11845_c3_g3_i4_2	638.603	264.465	919.206	3.47571	1.79731	0.0231602	0.573772	Up	2.09061	4.65817	7.61488	10.7305	39.5511	14.2584	16.1817
TRINITY_DN11850_c0_g1_i6_3	8556.06	19960.6	2.64364	0.000132443	-12.8823	0.00530893	0.261591	Down	1054.21	0.319005	1.54189	0.201063	6.1063e-08	9.66932e-08	1.76894e-14
TRINITY_DN11856_c0_g1_i11_5	823.619	1416.39	379.044	0.267614	-1.90178	0.00528235	0.260694	Down	33.7231	33.1145	16.8161	4.50486	9.43434	14.4557	7.10742
TRINITY_DN11864_c0_g1_i1_3	48.4084	97.4146	11.6537	0.11963	-3.06335	0.0203586	0.545601	Down	8.89198	1.40012	2.96025	0.558445	0.203744	1.60242	0.0691435
TRINITY_DN11865_c0_g3_i1_6	278.58	430.488	164.648	0.382468	-1.38659	0.0442163	0.750762	Down	32.9076	27.8716	12.0718	13.4119	10.4024	11.7672	8.47082
TRINITY_DN11868_c0_g7_i2_2	30.3127	7.81652	47.1847	6.03654	2.59372	0.0177633	0.509361	Up	0.398426	0.439325	2.46044e-26	3.1574	2.6684	2.08366	0.140817
TRINITY_DN11874_c4_g6_i4_2	436.664	213.088	604.346	2.83613	1.50393	0.0387919	0.713755	Up	2.83078	5.12847	2.69485	18.3634	10.636	9.62359	9.20799
TRINITY_DN11876_c5_g1_i1_2	61.5516	21.6369	91.4876	4.22832	2.08008	0.0209708	0.551139	Up	0.415624	0.386419	2.42061	4.3917	8.82372	4.75665	3.41472
TRINITY_DN11879_c3_g1_i3_6	70.3941	135.256	21.7477	0.160789	-2.63676	0.00173771	0.138399	Down	3.00514	5.88516	2.26276	0.864685	1.4305	4.08529e-05	0.654585
TRINITY_DN11880_c0_g1_i5_3	75.4916	130.914	33.9245	0.259135	-1.94822	0.0130018	0.425259	Down	13.695	7.87255	4.32085	1.51115	3.20194	4.31925	1.61829
TRINITY_DN11880_c3_g3_i2_1	239.775	9.87319	412.202	41.7496	5.38369	0.00801889	0.334336	Up	0.157343	1.71351e-27	0.154617	4.22032	0.0656932	11.3941	3.94426
TRINITY_DN11897_c0_g2_i4_1	491.629	152.952	745.636	4.87497	2.28539	0.0278328	0.618806	Up	2.47095	0.803629	13.8728	15.2307	52.0024	10.0942	56.2124
TRINITY_DN119_c0_g1_i1_6	28.6634	52.9146	10.4749	0.197959	-2.33673	0.0171364	0.497338	Down	6.03958	7.19478	3.4312	2.39152	0.863241	0.530286	1.34474
TRINITY_DN11904_c0_g1_i1_5	11401.7	3934.55	17002	4.3212	2.11143	0.0115737	0.402251	Up	72.9243	41.9792	44.3985	174.586	237.985	477.159	183.174
TRINITY_DN11909_c0_g1_i1_4	67.6975	19.5851	103.782	5.29903	2.40573	0.00853537	0.3443	Up	0.640169	0.269307	1.41518	5.92431	2.57866	4.83949	5.58202
TRINITY_DN11943_c0_g1_i2_6	311.316	486.734	179.753	0.369303	-1.43712	0.0421216	0.73733	Down	9.61439	7.95412	4.17714	1.93127	5.23705	1.66905	4.27822
TRINITY_DN11968_c1_g1_i1_2	14.9467	1.82531	24.7877	13.58	3.76341	0.0198056	0.537253	Up	0	0	0.587672	5.04413	4.97935	0	1.84402
TRINITY_DN11970_c1_g1_i2_1	1634.71	788.307	2269.51	2.87897	1.52555	0.0325112	0.663455	Up	13.4408	12.759	15.2705	28.7716	41.2476	50.6683	69.3925
TRINITY_DN11975_c3_g3_i6_1	3046.11	1352.07	4316.64	3.19261	1.67473	0.0201831	0.543201	Up	19.7948	12.7105	6.56595	41.1322	46.4522	42.082	70.0143
TRINITY_DN11975_c4_g2_i1_1	40.3818	10.5926	62.7238	5.9215	2.56596	0.030097	0.643275	Up	0.224129	0.567187	0.499626	2.25994	6.82286	1.85532	1.26965
TRINITY_DN1198_c0_g1_i1_3	15907.2	31229.4	4415.51	0.14139	-2.82225	0.0364262	0.696879	Down	0.569224	2640.66	2251.86	371.975	27.0985	2.83473	717.54
TRINITY_DN11986_c0_g2_i2_5	966.79	1665.5	442.755	0.265839	-1.91138	0.00465578	0.240142	Down	47.259	37.3145	51.4178	5.22853	7.33907	22.7234	21.482
TRINITY_DN11991_c7_g1_i1_2	191.304	82.041	273.252	3.33067	1.73581	0.020479	0.546008	Up	0.365833	1.57505	1.25441	3.4666	4.15471	2.8276	6.71455
TRINITY_DN11993_c0_g2_i11_2	5066.51	10786.8	776.289	0.0719665	-3.79653	0.0104234	0.378109	Down	13.5851	344.24	217.409	31.1172	9.49812	8.54192	16.541
TRINITY_DN11997_c1_g1_i24_2	8669.49	2959.3	12952.1	4.37675	2.12986	0.00417369	0.228067	Up	43.2766	16.3509	11.2246	150.247	87.9446	109.277	140.261
TRINITY_DN11997_c4_g1_i1_2	27.7663	4.36307	45.3188	10.3869	3.37669	0.00428815	0.22992	Up	0.326589	0.170991	0.149706	3.84271	4.01695	2.37286	1.0699
TRINITY_DN12000_c1_g1_i1_2	41.585	16.5437	60.366	3.64888	1.86745	0.0489994	0.782106	Up	0.690808	2.18031	0.644646	8.3319	5.61764	3.46454	3.05779
TRINITY_DN12001_c2_g1_i1_1	6.03161	0	10.5553	Inf	Inf	0.0254836	0.594891	Up	0	0	0	1.35607	0.619494	3.56049	1.33277
TRINITY_DN12008_c0_g2_i1_1	42.0598	5.29004	69.6371	13.1638	3.71851	0.000640411	0.0755418	Up	0.451509	3.91403e-26	0.434769	2.66606	4.97679	7.35441	2.3697
TRINITY_DN12029_c0_g2_i1_1	84.0713	34.3189	121.386	3.53699	1.82252	0.0319107	0.657757	Up	2.51393	1.16238	0.955982	3.47277	11.6143	4.52887	7.07579
TRINITY_DN12029_c4_g1_i5_2	28.3848	4.66431	46.1751	9.89965	3.30738	0.00472176	0.24105	Up	0.492063	0.169961	0.310314	4.94504	5.96653	1.61988	2.57683
TRINITY_DN12034_c2_g5_i1_2	26.4044	1.17635	45.3254	38.5305	5.26793	0.0249187	0.589972	Up	0	0.222458	0.11548	10.7765	14.8014	0.187948	0.437704
TRINITY_DN12045_c0_g2_i1_2	874.383	181.376	1394.14	7.68646	2.94232	0.00014706	0.0260744	Up	3.38265	1.11091	2.36347	11.8182	25.6216	26.8452	18.6257
TRINITY_DN12046_c0_g1_i8_6	12461.3	27467.9	1206.4	0.0439204	-4.50897	0.00244865	0.173126	Down	11.0124	665.804	700.19	33.9914	10.6834	16.3369	34.7332
TRINITY_DN12047_c1_g4_i1_2	9.81741	0.81129	16.572	20.4267	4.35239	0.0192355	0.528897	Up	2.32338e-41	0.258536	2.54048e-27	2.67177	3.43595	1.08933e-27	1.7652
TRINITY_DN1205_c0_g1_i1_6	26.0538	47.9204	9.65382	0.201455	-2.31147	0.0237628	0.580611	Down	4.61773	7.55456	2.42542	0.54645	1.16955	1.91155	1.04085
TRINITY_DN12053_c4_g12_i1_2	12.1107	0	21.1938	Inf	Inf	0.000919107	0.0923288	Up	2.2334e-21	1.5279e-53	8.79143e-46	2.59224	3.95081	1.8693	5.32628
TRINITY_DN12053_c4_g8_i1_2	22.755	40.3932	9.52629	0.235839	-2.08412	0.0458259	0.76219	Down	3.66925	4.93539	2.81952	1.63119	1.42955	0.875088	0.321043
TRINITY_DN12062_c0_g1_i4_5	121.002	206.539	56.8482	0.275241	-1.86123	0.0138475	0.440475	Down	7.22683	11.794	7.58925	2.3066	1.4917	3.74652	4.05225
TRINITY_DN12071_c0_g2_i1_4	17.2586	32.7287	5.6561	0.172818	-2.53268	0.0437895	0.748271	Down	0.114031	2.85618	3.98772	1.00939e-08	1.15962	0.558163	0.204827
TRINITY_DN12084_c0_g1_i2_1	932.147	444.697	1297.73	2.91825	1.5451	0.0313488	0.654388	Up	5.1629	4.74099	5.01976	17.921	31.202	11.5407	9.12916
TRINITY_DN12086_c0_g3_i1_4	47.6289	99.1247	9.00707	0.090866	-3.46012	0.00397765	0.223588	Down	1.71627	14.3858	11.4554	9.69401e-67	1.31054e-62	2.02778	1.85437
TRINITY_DN12087_c0_g3_i1_1	80.3334	17.2036	127.681	7.42175	2.89176	0.00327869	0.20339	Up	1.92143	2.42249	0.711783	26.4049	15.3611	5.43947	12.8757
TRINITY_DN12088_c0_g1_i2_3	62.0874	133.768	8.32687	0.0622485	-4.00582	0.000533285	0.0664163	Down	9.59891	2.64177	3.57459	0.40954	0.0979123	0.727078	0.256167
TRINITY_DN12090_c0_g1_i1_6	456.211	946.336	88.6171	0.0936424	-3.41669	2.43172e-06	0.000970847	Down	33.9709	31.8807	20.5128	0.0479575	0	5.66355	7.1387
TRINITY_DN12100_c0_g2_i1_1	1631.5	508.194	2473.98	4.86817	2.28338	0.0151213	0.461866	Up	16.4811	10.8842	10.2206	42.4581	51.6216	132.93	58.0205
TRINITY_DN12110_c1_g2_i1_1	101.664	16.856	165.27	9.8048	3.29349	0.0332158	0.668437	Up	0.260882	0.19468	0.533279	6.08841	0.309978	6.59208	1.58019
TRINITY_DN12116_c0_g2_i5_4	57798	106378	21363.2	0.200824	-2.316	0.000686236	0.0778358	Down	2099.49	3918.55	4701.92	6.14694	152.54	1610.28	1621.39
TRINITY_DN12117_c0_g1_i1_1	375.222	148.316	545.402	3.67729	1.87864	0.0107278	0.381362	Up	3.86443	5.77809	5.28071	16.4274	34.4117	15.7452	22.0228
TRINITY_DN12130_c0_g2_i1_5	19.5988	5.15112	30.4345	5.90832	2.56275	0.0414105	0.731046	Up	0.834252	0.725897	0.240865	3.53696	3.19843	5.73822	5.02242
TRINITY_DN12132_c0_g1_i1_5	530.816	170.027	801.408	4.71341	2.23677	0.00300429	0.195725	Up	3.2751	1.93092	2.01129	15.5858	22.6132	5.83343	10.4869
TRINITY_DN12139_c0_g1_i1_5	35.5236	10.1113	54.5828	5.3982	2.43248	0.0176242	0.506772	Up	0.213741	0.277908	0.104305	1.06411	1.87086	1.24017	0.966074
TRINITY_DN12141_c0_g1_i1_3	101.221	215.179	15.7523	0.0732055	-3.7719	0.00133646	0.1179	Down	3.80168	13.4234	23.972	0.123333	0.642945	1.67437	2.37055
TRINITY_DN12143_c0_g1_i2_5	6637.77	11394	3070.59	0.269491	-1.89169	0.00592148	0.278973	Down	388.775	355.832	160.645	32.724	11.3293	248.106	83.9873
TRINITY_DN12144_c0_g1_i2_5	1023.56	280.293	1581.01	5.64057	2.49584	0.00422913	0.22976	Up	0.662226	5.29036	1.54368	10.0232	32.9996	17.607	8.9253
TRINITY_DN12145_c0_g2_i2_2	667.11	1017.14	404.584	0.397765	-1.33001	0.0485228	0.779376	Down	13.6548	12.0087	16.6735	7.18027	9.25942	5.69022	4.55456
TRINITY_DN12147_c1_g1_i9_2	635.294	187.424	971.197	5.18182	2.37346	0.0130223	0.425259	Up	2.52363	1.15234	3.58029	19.992	24.6087	11.6718	2.56695
TRINITY_DN12148_c0_g2_i4_5	3171.51	776.166	4968.02	6.40073	2.67824	0.000330901	0.0472688	Up	13.4	13.4379	11.0146	86.6422	106.432	93.4888	99.3636
TRINITY_DN12151_c0_g2_i1_1	860.985	339.032	1252.45	3.6942	1.88526	0.0101256	0.374048	Up	9.20477	5.13522	9.47947	32.8922	53.0367	13.9311	41.3002
TRINITY_DN12156_c0_g1_i1_6	50.1201	81.9308	26.262	0.320539	-1.64143	0.0457646	0.76219	Down	14.3264	5.66036	12.5823	5.98191	2.83974	2.57536	4.88527
TRINITY_DN12157_c2_g1_i1_2	30.5095	10.5634	45.469	4.30439	2.10581	0.0443448	0.751234	Up	0.46262	0.822716	0.436302	4.03664	4.29446	1.62742	2.1298
TRINITY_DN12159_c0_g5_i1_2	5.25105	0	9.18934	Inf	Inf	0.040868	0.72724	Up	4.30155e-74	0	3.64216e-94	3.53111	1.92453	0.393568	0
TRINITY_DN12166_c0_g1_i2_4	1776.95	2941.5	903.536	0.307168	-1.7029	0.0126112	0.418976	Down	52.7385	57.9096	26.6896	18.5075	24.863	5.48341	19.7431
TRINITY_DN12169_c0_g1_i1_2	276.958	64.1131	436.592	6.80972	2.76759	0.0407887	0.727075	Up	6.49811	3.93265	2.26734	68.1881	35.3363	27.7609	2.45013
TRINITY_DN12177_c0_g1_i3_2	605.057	278.103	850.272	3.0574	1.61231	0.0248044	0.589398	Up	2.38556	3.11249	7.41971	8.85112	26.0081	10.5674	17.9989
TRINITY_DN12180_c1_g1_i1_1	349.694	638.771	132.887	0.208035	-2.2651	0.0014564	0.12358	Down	8.67294	9.15757	8.41752	0.79192	1.17294	1.8473	4.989
TRINITY_DN12185_c0_g1_i1_3	399.879	675.908	192.858	0.285331	-1.80929	0.00647144	0.292648	Down	18.6855	7.93364	12.3366	7.73567	0.125615	4.21584	4.97343
TRINITY_DN12185_c0_g1_i1_4	13.2574	2.3527	21.4359	9.11118	3.18764	0.0313025	0.654388	Up	0	0.111678	0.0527086	0.206082	0.383364	0.869355	0.959229
TRINITY_DN12188_c0_g1_i2_5	413.135	201.68	571.726	2.83482	1.50326	0.0404839	0.724129	Up	2.79068	2.44896	3.25745	6.68262	7.2928	7.69414	16.7014
TRINITY_DN12188_c2_g1_i1_2	23.3618	0	40.8831	Inf	Inf	0.0186446	0.518865	Up	0	0	0	13.3697	4.73537	1.28066	0
TRINITY_DN12190_c0_g2_i7_2	68661.6	114860	34012.6	0.296121	-1.75574	0.00742154	0.31967	Down	821.12	642.567	377.499	202.069	193.61	361.025	94.2001
TRINITY_DN12194_c3_g4_i1_2	7.09889	0	12.4231	Inf	Inf	0.0303314	0.646002	Up	6.99997e-87	0	3.56352e-72	4.83448	2.47358	0.502995	0
TRINITY_DN12194_c3_g5_i1_2	403.585	176.783	573.687	3.24514	1.69828	0.0326415	0.665049	Up	43.1457	14.4428	11.8026	153.015	78.5945	52.6498	67.9062
TRINITY_DN12197_c0_g2_i1_2	11.0717	1.02547	18.6063	18.1441	4.18143	0.0193799	0.530791	Up	0.239522	0	0	0.783877	2.86089	1.44497	3.18278
TRINITY_DN1220_c0_g1_i1_5	7200.81	14636.6	1623.96	0.110952	-3.172	6.30469e-06	0.00204515	Down	550.996	390.368	409.202	3.61878	72.9696	29.2568	140.307
TRINITY_DN12200_c1_g5_i1_2	14.4483	0.730126	24.7369	33.8804	5.08238	0.00289729	0.191154	Up	4.68146e-25	4.54249e-17	0.231633	1.69678	4.9605	3.49723	0.163055
TRINITY_DN12204_c0_g2_i1_2	43.8035	16.4447	64.3226	3.91145	1.9677	0.0391811	0.716433	Up	1.23804	1.68389	1.05787	8.73117	9.60246	3.3954	3.38152
TRINITY_DN12217_c0_g6_i1_2	54.0488	17.0652	81.7865	4.79259	2.26081	0.0127324	0.420691	Up	1.62936	5.09363	0.314319	18.4426	21.7459	10.2779	4.69337
TRINITY_DN12218_c0_g1_i2_4	72.9718	146.903	17.5233	0.119285	-3.06752	0.00022217	0.0349424	Down	2.2744	3.28987	6.50744	0.69286	0.873919	0.512665	0.197889
TRINITY_DN12220_c1_g1_i9_4	342.066	107.649	517.879	4.81081	2.26628	0.00313019	0.197935	Up	1.48043	1.42545	2.18605	11.9377	14.0217	9.3599	3.19402
TRINITY_DN12226_c4_g1_i5_2	17592	758.798	30216.9	39.8221	5.3155	6.05437e-08	3.84774e-05	Up	0.510811	7.29151	27.4503	697.734	191.369	448.852	836.52
TRINITY_DN12226_c4_g2_i6_2	17961.2	5034.25	27656.4	5.49365	2.45777	0.00102532	0.0987762	Up	164.684	70.8425	26.8337	605.907	496.43	585.35	589.73
TRINITY_DN12230_c6_g2_i6_2	4878.03	137.489	8433.43	61.3388	5.93873	0.00184092	0.14332	Up	3.14381	0.411187	2.64682	304.791	203.383	68.5688	10.6855
TRINITY_DN12241_c0_g1_i3_4	1587.51	2500.24	902.964	0.361152	-1.46932	0.040082	0.722752	Down	117.618	36.0765	59.1808	35.0161	19.7218	57.9717	4.19127
TRINITY_DN12246_c5_g4_i3_2	110.57	0.365063	193.223	529.288	9.04791	4.7472e-05	0.0110323	Up	0	0	0.073946	16.1892	3.1196	3.36225	23.7608
TRINITY_DN12255_c1_g1_i2_1	5385.93	153.546	9310.22	60.6348	5.92207	9.33623e-12	2.23646e-08	Up	1.58273	4.6797	0.690001	106.851	256.203	137.413	195.439
TRINITY_DN12257_c0_g1_i1_4	62.2691	144.687	0.455691	0.00314949	-8.31066	0.0276425	0.617071	Down	0	0.733998	12.7128	0.0336959	0	0	0.0298792
TRINITY_DN12265_c0_g2_i1_1	32.1911	10.5568	48.4169	4.5863	2.19733	0.0433061	0.746731	Up	2.50876	0	2.10548	10.0859	8.36045	8.39158	5.85255
TRINITY_DN12265_c0_g2_i1_2	72.9365	21.2422	111.707	5.25874	2.39472	0.00668696	0.296214	Up	0.658868	0.758058	0.218581	4.43021	4.48502	1.58171	3.37833
TRINITY_DN12267_c0_g1_i2_1	351.219	568.392	188.339	0.331354	-1.59355	0.0223542	0.564584	Down	8.86193	12.0227	10.1785	5.92804	5.31341	2.34999	2.79749
TRINITY_DN12268_c0_g1_i1_6	2688.68	5106.23	875.519	0.171461	-2.54405	0.000133676	0.0243439	Down	137.947	62.436	178.82	51.2653	13.2623	19.4861	15.4629
TRINITY_DN12270_c0_g1_i12_4	412.979	949.182	10.8265	0.0114062	-6.45404	8.48196e-15	6.60342e-11	Down	12.7508	14.3835	14.7032	0.0888025	0.0192669	0.466667	0.163649
TRINITY_DN12276_c0_g1_i1_3	448.762	865.28	136.374	0.157607	-2.6656	0.000152815	0.026735	Down	33.5119	17.0728	30.7061	3.88006	8.54016	3.47844	4.6377
TRINITY_DN12277_c0_g3_i1_2	12.2711	0	21.4745	Inf	Inf	0.0434712	0.74724	Up	0	6.31936e-52	0	1.00908	10.0432	0	2.09073
TRINITY_DN12277_c0_g4_i3_2	878.195	167.454	1411.25	8.42769	3.07514	0.0296223	0.637063	Up	0.478606	8.20666	0.0264016	26.4133	70.7767	1.32232	26.9254
TRINITY_DN12285_c0_g1_i1_1	24.888	1.70912	42.2722	24.7333	4.62838	0.000632725	0.074919	Up	0.255484	8.37615e-17	4.4965e-13	2.69314	3.20011	1.78425	2.04548
TRINITY_DN12291_c0_g2_i1_3	61.1909	99.6389	32.3549	0.324722	-1.62272	0.0379309	0.706886	Down	17.817	12.8403	10.3735	14.8717	3.38322	2.12056	3.8654e-28
TRINITY_DN12297_c1_g1_i5_2	217.935	31.7362	357.584	11.2674	3.49408	0.0444858	0.751234	Up	0.239539	0.311148	0.193831	5.51136	7.17826	0.12944	0.858274
TRINITY_DN12310_c1_g1_i5_2	678.97	286.238	973.519	3.40108	1.76599	0.0154774	0.468659	Up	13.6343	14.5949	10.9546	75.2911	79.6545	25.0491	33.0672
TRINITY_DN12310_c5_g1_i1_2	81.4052	35.9621	115.488	3.21137	1.68319	0.0416429	0.731828	Up	0.273375	2.26576	2.17297	6.75022	7.56423	6.56002	3.10193
TRINITY_DN12313_c0_g2_i1_4	30.8653	7.70656	48.2343	6.25886	2.6459	0.0159767	0.478394	Up	0.947416	0.840349	1.42919	10.2728	3.58076	7.68404	9.34508
TRINITY_DN12316_c4_g1_i1_2	30.9237	1.09519	53.2951	48.663	5.60475	0.000458485	0.0592236	Up	1.63222e-78	1.07886e-41	0.137344	4.97732	4.04034	0.148679	2.53136
TRINITY_DN12319_c0_g2_i1_4	2011.57	4465.7	170.972	0.0382856	-4.70705	2.78876e-06	0.00107216	Down	46.0138	171.654	185.326	7.69002	0.519517	6.94369	8.94636
TRINITY_DN12323_c1_g1_i1_2	23.0279	5.96293	35.8266	6.00823	2.58694	0.0224579	0.566018	Up	0	1.3511	0.303228	1.3205	5.26596	2.71346	7.40441
TRINITY_DN12323_c1_g2_i1_2	13.826	2.31212	22.4614	9.71464	3.28016	0.0253329	0.593697	Up	1.10829e-58	0.543554	0.453686	3.04519	5.04442	1.40476	5.21217
TRINITY_DN12325_c0_g1_i2_5	3342.44	19.7306	5834.47	295.707	8.20802	0.0335577	0.671656	Up	0.3405	0.673106	1.3797	71.8849	112.919	3.71202	967.01
TRINITY_DN12339_c0_g1_i1_1	629.112	1097.27	277.997	0.253355	-1.98077	0.00420203	0.228768	Down	11.553	15.0421	8.36557	2.01991	2.32232	4.84103	4.92697
TRINITY_DN12346_c0_g2_i1_2	43.6493	12.8466	66.7514	5.19605	2.37741	0.014946	0.459462	Up	0.177182	0.172836	1.26675	2.24724	5.77855	2.43942	2.80861
TRINITY_DN12346_c1_g1_i2_2	456.808	57.2818	756.452	13.2058	3.7231	0.0496379	0.785935	Up	0.767784	0.390971	0.442878	6.53018	22.4661	4.28375	0.925087
TRINITY_DN12352_c1_g2_i1_2	31.3637	9.5142	47.7508	5.0189	2.32737	0.02858	0.623154	Up	0.610504	0.404062	0.234705	1.43868	4.47128	2.72196	1.72966
TRINITY_DN12352_c1_g4_i1_2	40.1808	6.70381	65.2885	9.739	3.28377	0.019564	0.532089	Up	1.47196	0	1.37085	3.87356	18.7714	18.1046	2.53898
TRINITY_DN12354_c0_g1_i8_4	137.862	253.29	51.2906	0.202498	-2.30402	0.0021658	0.159445	Down	7.46358	6.19053	7.17556	1.21017	2.81832	1.38954	1.38963
TRINITY_DN12360_c0_g1_i1_4	2354.33	3747.2	1309.68	0.34951	-1.51659	0.0260731	0.601264	Down	30.5935	77.4985	69.7176	22.9374	17.4357	26.766	31.4743
TRINITY_DN12363_c0_g1_i2_1	796.235	402.838	1091.28	2.70899	1.43775	0.0439335	0.748538	Up	12.7269	11.817	11.6502	25.9265	42.4486	25.9524	63.6849
TRINITY_DN12365_c0_g1_i6_2	183.386	22.8977	303.752	13.2656	3.72962	0.0482615	0.778268	Up	0.39413	0.0635717	0.0895814	4.87006	6.193	0.404714	0.21188
TRINITY_DN12374_c0_g1_i2_2	302.532	70.4369	476.603	6.76637	2.75838	0.0282759	0.620896	Up	0.813962	0.875523	0.698753	8.22107	13.5358	2.25967	2.04592
TRINITY_DN12374_c0_g2_i2_5	2153.3	3478.43	1159.46	0.333328	-1.58499	0.0172968	0.501061	Down	32.5618	34.721	77.526	29.9649	18.4053	5.79993	21.9059
TRINITY_DN12378_c2_g2_i1_2	24.7118	0	43.2456	Inf	Inf	0.0083986	0.340924	Up	0	0	0	4.85169	4.49502	0	0
TRINITY_DN12378_c2_g4_i1_2	21.4467	0	37.5317	Inf	Inf	0.0132917	0.428486	Up	5.28175e-69	8.33852e-28	0	2.93631	5.99654	0.10912	7.3956e-43
TRINITY_DN12378_c2_g6_i1_2	39.052	0.81129	67.7325	83.4874	6.38349	0.0490774	0.78287	Up	4.47315e-50	0.133728	3.96697e-38	4.09893	13.6903	0.115502	1.86069e-39
TRINITY_DN12378_c2_g7_i1_2	10.9329	0	19.1326	Inf	Inf	0.027253	0.61277	Up	0	0	0	4.57453	8.50263	0	0
TRINITY_DN12381_c0_g2_i1_6	6517.82	15115.2	69.8241	0.00461947	-7.75806	1.51187e-05	0.0042801	Down	17.0013	654.177	815.307	1.9815	6.90824	0.534768	1.85929
TRINITY_DN12381_c0_g8_i1_6	1147.66	2670.99	5.16863	0.0019351	-9.01338	2.60206e-06	0.00102571	Down	8.69648	449.876	562.733	0	0	0	3.27341
TRINITY_DN12381_c2_g1_i1_2	87.1447	29.9734	130.023	4.33796	2.11702	0.015084	0.461789	Up	2.20011	0.387751	2.00381	7.58647	4.42171	4.79576	14.3554
TRINITY_DN12381_c3_g1_i1_2	108.058	0.730126	188.554	258.248	8.01262	0.000115244	0.0218831	Up	2.56246e-53	2.73063e-71	0.131078	20.7002	3.98067	4.64678	31.9577
TRINITY_DN12385_c2_g2_i1_2	11.4351	2.02822	18.4903	9.11648	3.18848	0.041801	0.73376	Up	0	0.638534	0	1.71415	3.44256	4.16184	0.564832
TRINITY_DN12385_c2_g3_i1_2	81.768	34.6968	117.071	3.37413	1.75451	0.0378645	0.706071	Up	1.16195	1.08651	1.00274	2.81762	4.25064	4.38308	6.09878
TRINITY_DN12386_c1_g2_i1_2	7.23186	0	12.6558	Inf	Inf	0.0346558	0.681753	Up	1.94187e-49	2.17e-57	8.06303e-74	0.881523	1.11197	4.29378	0.287226
TRINITY_DN12387_c1_g2_i3_2	1224.11	6.49032	2137.33	329.31	8.3633	0.000590894	0.0710465	Up	2.07112e-05	0.427618	2.56046e-25	130.333	69.1335	19.1617	4.78541
TRINITY_DN12396_c1_g8_i1_2	231.765	74.9628	349.367	4.66054	2.2205	0.0271933	0.61187	Up	0.990036	0.706066	2.32622	8.52577	14.4869	4.3848	2.21643
TRINITY_DN12398_c1_g4_i3_2	117.727	49.5581	168.854	3.40718	1.76858	0.0338655	0.672528	Up	3.01986	1.81612	1.12317	12.8192	8.42206	8.61506	1.94339
TRINITY_DN12415_c1_g12_i1_2	25.8697	0	45.2719	Inf	Inf	4.06572e-06	0.00147222	Up	2.62823e-50	1.95286e-67	8.6437e-42	5.64713	5.03055	1.94299	4.04864
TRINITY_DN12423_c0_g1_i12_4	90.5003	150.498	45.5016	0.30234	-1.72576	0.0331136	0.667437	Down	0.875559	2.91471	1.37218	0.565821	0.569033	0.469979	0.921261
TRINITY_DN12428_c0_g1_i1_1	2663.56	1245.35	3727.22	2.99291	1.58155	0.0270875	0.610813	Up	23.0157	21.0064	26.443	59.2994	62.6255	93.8267	117.974
TRINITY_DN12428_c0_g1_i1_6	68.7426	110.429	37.4781	0.339388	-1.55899	0.0472186	0.772286	Down	14.8337	11.3701	11.7507	10.0149	6.03707	1.37744	2.86649
TRINITY_DN12432_c1_g1_i1_1	7418.29	11819.4	4117.47	0.348365	-1.52133	0.0253371	0.593697	Down	166.949	395.138	264.248	97.202	142.082	156.301	61.81
TRINITY_DN12447_c0_g2_i1_4	34.9324	61.0426	15.3498	0.25146	-1.9916	0.0275461	0.616245	Down	5.55692	2.24708	4.99222	0.623081	1.14491	2.35493	0.991095
TRINITY_DN12457_c0_g2_i1_3	24.0467	53.0959	2.25985	0.0425617	-4.5543	0.00940605	0.362312	Down	3.63046	0.487955	1.01833	0.0912372	0.123382	0.0981605	0
TRINITY_DN12465_c0_g1_i1_5	196.538	378.458	60.0983	0.158798	-2.65474	0.0125161	0.417261	Down	3.00619	15.0546	8.03059	1.4013	2.12619	0.890292	2.40572
TRINITY_DN12468_c0_g1_i1_1	12817.4	19881.5	7519.36	0.378208	-1.40275	0.0444094	0.751234	Down	238.302	691.868	432.356	254.044	130.525	367.668	46.8496
TRINITY_DN1248_c0_g1_i1_5	122.105	258.039	20.1553	0.0781094	-3.67836	0.00246437	0.173336	Down	9.34309	54.8091	32.4127	2.96284	5.90421	1.97557	1.41148
TRINITY_DN12481_c0_g1_i1_5	291.842	679.463	1.12674	0.00165828	-9.2361	0.0284209	0.621527	Down	0	0.0506628	55.4594	0.0484257	0	0	0.0959463
TRINITY_DN12484_c0_g1_i1_3	27.739	54.674	7.53779	0.137868	-2.85864	0.00396839	0.223471	Down	3.83564	1.90914	1.47896	0.859212	0.125454	0.000326948	0.583349
TRINITY_DN12498_c2_g2_i1_5	1533.38	3577.88	0	0	#NAME?	0.00308839	0.197654	Down	234.174	2.21956e-14	1.54032e-18	4.64971e-07	3.48602e-28	1.27181e-31	1.13154e-21
TRINITY_DN12498_c2_g4_i1_5	481.957	807.598	237.727	0.294363	-1.76433	0.0118122	0.407163	Down	45.5021	52.9541	33.3356	0.168631	29.1521	26.2554	6.85664
TRINITY_DN12503_c0_g1_i1_4	31.1859	58.2934	10.8552	0.186217	-2.42494	0.0117792	0.406886	Down	0.633942	1.07134	2.44893	0.265686	0.137291	0.40578	0.420054
TRINITY_DN12505_c0_g1_i3_5	313.46	21.2287	532.633	25.0903	4.64906	0.0485698	0.779376	Up	1.31815	0.077802	0.234718	11.8586	6.33635	40.8232	2.36178
TRINITY_DN12507_c1_g4_i1_1	163.488	0	286.104	Inf	Inf	0.0042687	0.22992	Up	2.50499e-05	2.90126e-22	2.87584e-19	128.172	19.1256	27.71	3.23073e-23
TRINITY_DN12511_c3_g2_i1_1	21.9326	3.3376	35.8789	10.7499	3.42625	0.00661255	0.294698	Up	0.0651406	0.0684742	0.0664924	0.202689	0.987363	0.930405	1.30891
TRINITY_DN12521_c0_g1_i1_3	21.6887	44.0815	4.89409	0.111024	-3.17106	0.00516172	0.256775	Down	9.53487	3.32477	2.43725	0	1.04875	1.2909	0.386695
TRINITY_DN12521_c0_g2_i1_3	188.718	317.329	92.259	0.290736	-1.78222	0.0156055	0.471611	Down	5.06528	11.4963	12.9902	0.634844	0.67225	4.04159	8.399
TRINITY_DN12532_c0_g1_i1_1	59.697	16.1887	92.3283	5.70325	2.51179	0.00820699	0.337169	Up	1.31382	0.000597352	1.08024	2.78808	5.85537	8.59631	3.76643
TRINITY_DN12532_c0_g7_i1_1	5536.78	9326.9	2694.19	0.288862	-1.79155	0.01596	0.478354	Down	272.106	233.568	66.2601	45.2726	53.4046	126.534	33.5466
TRINITY_DN12539_c4_g1_i1_6	357.498	579.661	190.875	0.329288	-1.60258	0.0218405	0.559267	Down	23.8813	18.7534	8.56728	2.29083	5.63044	6.12356	13.2812
TRINITY_DN12548_c0_g1_i1_2	401.884	0	703.297	Inf	Inf	0.0488768	0.782106	Up	0	0	0	0.930667	213.187	0.0463249	0.233236
TRINITY_DN12549_c0_g1_i1_4	1046.5	2091.25	262.942	0.125734	-2.99155	0.000235751	0.0363442	Down	34.2883	79.4665	39.3135	2.04157	0.947141	10.4752	17.4596
TRINITY_DN12553_c0_g1_i1_4	12.7946	28.4348	1.06442	0.0374336	-4.73952	0.00943564	0.362312	Down	0	4.36025	8.01342	0	0.375282	0	0.398968
TRINITY_DN12557_c2_g5_i1_6	122.841	207.741	59.1666	0.284809	-1.81193	0.0356305	0.689038	Down	4.23221	9.48847	3.45194	1.08154	2.88669	0.12166	4.0542
TRINITY_DN12566_c0_g1_i4_6	506.162	795.917	288.845	0.362909	-1.46232	0.0376216	0.703085	Down	10.8938	22.2769	15.2265	3.33019	6.32989	8.65346	9.88543
TRINITY_DN12567_c0_g1_i1_6	2904.83	4687.23	1568.02	0.334531	-1.57979	0.022218	0.56417	Down	27.7092	72.1887	101.877	15.1422	24.9887	17.4382	51.2559
TRINITY_DN12575_c1_g2_i1_3	484.006	817.505	233.882	0.286093	-1.80545	0.0185108	0.517348	Down	11.6689	13.3924	2.99607	1.62348	2.48465	4.01825	4.78251
TRINITY_DN12577_c2_g1_i2_1	1970.61	3504.05	820.533	0.234167	-2.09439	0.00168291	0.136834	Down	38.7724	37.5285	58.906	12.1009	5.49259	21.8444	9.24388
TRINITY_DN12588_c0_g1_i1_6	106.884	195.549	40.3851	0.206521	-2.27564	0.0313988	0.654388	Down	0.374181	4.20339	4.39322	0.574838	1.27918	0.330498	0.841831
TRINITY_DN12595_c1_g3_i9_1	813.421	235.451	1246.9	5.29579	2.40485	0.000963938	0.0938063	Up	0.0152887	5.24845	1.77332	19.0707	8.5766	19.6346	12.0553
TRINITY_DN12604_c5_g4_i1_4	47.6881	16.5497	71.0419	4.29263	2.10186	0.0256344	0.596407	Up	3.59808e-33	0.901811	2.29727	5.74842	4.24917	5.31212	5.92184
TRINITY_DN12614_c0_g1_i1_2	28.1495	6.40813	44.4555	6.93736	2.79439	0.0145605	0.450724	Up	1.23315	0.450357	0	2.56263	4.70822	6.10982	5.32249
TRINITY_DN12624_c0_g1_i1_1	633.733	216.419	946.719	4.37448	2.12911	0.00454958	0.236525	Up	4.36904	3.95664	2.01194	16.0414	10.3254	29.3138	14.92
TRINITY_DN12624_c0_g1_i2_6	880.24	1681.35	279.408	0.166181	-2.58917	0.000192849	0.0319441	Down	22.7459	23.4479	17.073	3.36387	4.57144	4.65282	4.1609
TRINITY_DN12629_c1_g1_i8_4	39198.2	82754.6	6530.86	0.0789184	-3.66349	0.0120155	0.409829	Down	20.0757	2278.72	1813.49	210.881	212.023	0.927405	103.491
TRINITY_DN12629_c1_g4_i3_4	9895.08	22981.2	80.4622	0.00350121	-8.15793	5.888e-05	0.0132005	Down	5.76257	1670.08	1106.14	2.34694	9.76524	0.930126	3.218
TRINITY_DN12629_c1_g5_i1_4	100.855	232.062	2.45027	0.0105587	-6.56543	0.000950683	0.0933919	Down	0	20.3267	39.538	0.333973	0.309374	0	0.333617
TRINITY_DN12638_c2_g1_i1_3	67.5507	145.37	9.18644	0.0631936	-3.98408	0.0228226	0.569942	Down	10.1082	0.9686	2.7324	0.57084	0.561171	0.0697204	0.172203
TRINITY_DN1264_c0_g1_i1_2	424.088	952.046	28.1192	0.0295356	-5.0814	9.99368e-06	0.00302149	Down	232.531	96.8714	69.3095	14.9159	1.78584	0.681697	0.488139
TRINITY_DN12640_c3_g4_i1_6	17.8249	3.3317	28.6947	8.61263	3.10645	0.0216731	0.557566	Up	0.26707	0.246948	0	2.20911	0.22864	2.71133	1.34463
TRINITY_DN12640_c6_g1_i1_6	251.627	585.982	0.861438	0.00147008	-9.40989	9.63268e-06	0.00297001	Down	1.04491	30.4226	19.0817	8.09349e-60	1.35407e-94	1.43521e-40	0.129294
TRINITY_DN12642_c0_g1_i2_6	421.037	670.327	234.07	0.349187	-1.51793	0.0315522	0.65529	Down	3.378	9.04666	10.1745	3.5086	4.05228	1.801	3.28829
TRINITY_DN12646_c0_g1_i3_6	8253.05	18799.8	343.003	0.0182451	-5.77635	0.00558226	0.271197	Down	66.8951	1078.81	365.462	10.7304	17.9376	14.0186	1.84644
TRINITY_DN12647_c0_g1_i4_5	104.074	174.835	51.0037	0.291725	-1.77732	0.0347498	0.681756	Down	2.15426	5.45284	11.053	2.71662	1.64411	2.05579	2.05418
TRINITY_DN12658_c0_g3_i1_3	61.099	118.643	17.9413	0.151221	-2.72527	0.00717113	0.311894	Down	7.13919	7.69297	20.5169	0.308957	8.09279	0.171067	0.322447
TRINITY_DN12660_c1_g1_i1_4	9.75888	19.9323	2.12884	0.106804	-3.22697	0.0339267	0.672528	Down	2.60432	7.55565e-26	4.34726	2.01594e-36	0.487403	4.10033e-27	0.738702
TRINITY_DN12661_c2_g1_i1_6	373.066	579.333	218.366	0.376926	-1.40765	0.0397462	0.721291	Down	25.3657	25.4128	14.3317	10.421	8.54088	12.0388	7.74546
TRINITY_DN12671_c0_g1_i1_2	24.9083	0.68365	43.0768	63.0101	5.97751	0.00925717	0.360218	Up	0.163087	0	0	7.51911	7.66156	0.422688	0.661125
TRINITY_DN12672_c0_g2_i1_3	109.805	189.197	50.2617	0.265659	-1.91235	0.0107442	0.381511	Down	5.86085	8.74915	9.28808	2.8248	1.15904	4.56741	1.24035
TRINITY_DN1269_c0_g1_i1_1	7.50897	0	13.1407	Inf	Inf	0.0101626	0.374617	Up	0	0	0	0	3.56027	2.98401	3.07478
TRINITY_DN12694_c4_g1_i2_1	350.634	593.414	168.55	0.284035	-1.81586	0.02928	0.631915	Down	46.8135	7.97785	46.9708	8.53773	4.22291	25.3568	5.40291
TRINITY_DN12705_c0_g1_i1_2	30.8254	0	53.9444	Inf	Inf	0.00653792	0.292967	Up	0	0	0	15.9325	22.3774	0	0
TRINITY_DN12718_c0_g1_i1_2	39.5716	1.02547	68.4812	66.78	6.06134	0.000437462	0.057481	Up	0.195015	0	0	0	9.11498	3.61984	6.43923
TRINITY_DN12728_c0_g1_i5_6	3386.45	5532.38	1777	0.3212	-1.63846	0.0214518	0.555304	Down	92.67	103.228	34.0397	19.7643	15.7467	66.2285	12.887
TRINITY_DN12728_c1_g3_i1_1	26.4541	1.02547	45.5255	44.3946	5.47231	0.0133079	0.428564	Up	0.292988	2.67049e-71	0	1.25111	0	8.56283	7.4301
TRINITY_DN12730_c0_g1_i1_2	12.5517	0	21.9654	Inf	Inf	0.00075101	0.0805955	Up	0	0	0	3.42295	6.90112	3.034	1.84045
TRINITY_DN12741_c0_g1_i1_2	14.2054	0	24.8594	Inf	Inf	0.000348663	0.0482614	Up	0	0	0	5.08105	8.08477	1.95026	1.9495
TRINITY_DN12743_c0_g1_i1_2	14.721	1.3673	24.7363	18.0914	4.17723	0.0451648	0.756171	Up	0.271433	0	0	4.88961	2.1914	1.33158	0
TRINITY_DN12746_c0_g1_i4_5	24.9799	49.3619	6.69344	0.135599	-2.88258	0.01262	0.418976	Down	1.8069	0.49022	3.02472	8.65773e-64	1.19585	0	0
TRINITY_DN12752_c0_g1_i2_4	1487.54	2841.23	472.269	0.16622	-2.58884	0.0238496	0.580633	Down	12.8061	160.469	205.787	29.9605	46.8442	3.95222	21.4937
TRINITY_DN12752_c0_g2_i1_4	9.54943	21.1334	0.861438	0.0407619	-4.61663	0.0180142	0.512875	Down	0	1.78708	4.09219	0	5.71201e-11	0	0.364028
TRINITY_DN12763_c0_g1_i5_6	11343.9	18048.6	6315.43	0.349912	-1.51493	0.0273916	0.614554	Down	169.733	370.441	203.69	136.925	217.279	54.9134	12.3214
TRINITY_DN12767_c0_g3_i1_3	67.8832	122.789	26.7038	0.217477	-2.20106	0.00644186	0.292003	Down	10.0197	11.9278	3.90096	1.98751	1.26371	4.70723	0.769213
TRINITY_DN12768_c0_g2_i14_4	28058.8	47723	13310.6	0.278914	-1.84211	0.035159	0.685252	Down	249.659	658.168	1268.74	57.152	199.713	358.521	343.509
TRINITY_DN12770_c1_g2_i2_6	15979.2	33988.7	2472.06	0.0727318	-3.78127	0.0398447	0.721732	Down	27.2962	1225.94	481.97	47.7969	86.148	0.277398	76.8065
TRINITY_DN12777_c1_g1_i1_6	42.8117	80.7272	14.3751	0.17807	-2.48949	0.00490843	0.248139	Down	9.54992	10.4058	3.59956	1.50871	0	3.68827	1.26142
TRINITY_DN12781_c2_g2_i1_6	30.4227	59.7902	8.39706	0.140442	-2.83195	0.0163887	0.486058	Down	0.909788	10.1611	9.89449	1.50497	2.8343	0.31207	2.28121e-67
TRINITY_DN12785_c0_g1_i1_2	20.8513	0	36.4898	Inf	Inf	0.016184	0.481821	Up	0	0	0	12.1651	7.80092	0	0
TRINITY_DN12785_c3_g1_i1_1	73.3058	26.8735	108.13	4.02366	2.00851	0.0233406	0.577117	Up	0.837838	0.455656	0.289927	3.31401	2.47316	2.06075	2.32024
TRINITY_DN12786_c0_g2_i1_5	40.4424	13.5819	60.5878	4.46091	2.15734	0.0282462	0.620896	Up	1.12528	0.901312	0.788169	4.24595	4.92055	1.447	9.95731
TRINITY_DN12793_c1_g1_i2_5	170.045	30.2014	274.927	9.10314	3.18636	0.000147365	0.0260744	Up	0.055084	0.0074666	0.769338	3.83657	4.62082	1.37846	2.01268
TRINITY_DN12800_c1_g9_i1_5	96.685	184.908	30.518	0.165045	-2.59907	0.00103596	0.0987762	Down	7.33795	11.225	4.91381	0.768714	0.566104	2.12005	2.77131
TRINITY_DN12801_c0_g2_i2_6	54.0616	112.314	10.3723	0.0923509	-3.43673	0.0179095	0.511202	Down	1.20095	10.4646	4.77655	0.624178	0.751014	0.12004	0.991956
TRINITY_DN12805_c0_g1_i2_5	817.638	245.858	1246.47	5.06989	2.34195	0.00159276	0.131915	Up	5.97921	7.34474	4.88629	44.0558	53.8211	21.9593	28.3647
TRINITY_DN12809_c0_g1_i1_2	5.67024	0	9.92293	Inf	Inf	0.0302789	0.645831	Up	0	0	0	0.489461	3.61774	2.45499	0.459216
TRINITY_DN12809_c2_g1_i1_6	235.908	546.537	2.93689	0.00537363	-7.53989	0.00634522	0.29081	Down	0.113421	18.2667	4.63186	0	0.029331	0.115826	0.045626
TRINITY_DN12809_c3_g1_i4_6	5.86139	0	10.2574	Inf	Inf	0.027305	0.613495	Up	4.32877e-27	0.00322234	0.000239461	1.44183	1.66666	4.86613e-06	0.11229
TRINITY_DN12815_c0_g1_i1_3	10.7531	1.02547	18.0488	17.6004	4.13754	0.0221901	0.564101	Up	0.355016	0	0	2.88946	6.28031	1.09042	0.986209
TRINITY_DN12820_c0_g1_i1_3	163.279	289.065	68.94	0.238493	-2.06798	0.00432891	0.231064	Down	17.1808	13.486	21.5144	7.43426	5.0689	2.99398	4.06944
TRINITY_DN12820_c2_g4_i1_1	38.288	10.2093	59.3471	5.81305	2.53929	0.0130157	0.425259	Up	2.43204	1.5142	1.34438e-82	1.33842	11.2303	13.8144	10.5821
TRINITY_DN12823_c1_g1_i2_6	132.956	217.54	69.5181	0.319564	-1.64582	0.0295785	0.636562	Down	3.18805	7.0001	8.00991	1.26368	1.47391	2.13789	4.4531
TRINITY_DN12823_c1_g2_i12_5	313.308	68.9071	496.61	7.20694	2.84939	0.000320934	0.0460562	Up	0.488402	0.289525	0.911176	3.50294	5.45714	4.91712	5.23463
TRINITY_DN12829_c5_g1_i2_6	92.3959	215.59	0	0	#NAME?	9.93417e-06	0.00302149	Down	0.137929	24.5514	15.947	3.73449e-28	2.5905e-51	1.27482e-27	1.0238e-27
TRINITY_DN12838_c0_g1_i1_6	323.287	528.21	169.595	0.321074	-1.63902	0.0152941	0.464203	Down	6.90591	3.73291	7.16972	1.69623	0.839745	4.06903	2.179
TRINITY_DN12843_c0_g2_i1_6	44.9091	102.004	2.08795	0.0204693	-5.61039	0.017957	0.512087	Down	0.187291	2.55367	10.5368	0.121249	0	0.197253	0.0907497
TRINITY_DN12847_c3_g1_i1_5	47.2725	0	82.7269	Inf	Inf	4.45247e-06	0.00155791	Up	3.62003e-78	2.16899e-34	8.29438e-67	14.7965	3.5573	4.99619	20.3248
TRINITY_DN12852_c5_g3_i2_3	134.762	225.2	66.9327	0.297214	-1.75043	0.0138775	0.440529	Down	16.455	6.88525	15.8493	5.71389	3.13121	7.35753	1.58667
TRINITY_DN12861_c0_g1_i1_5	170.019	76.5856	240.094	3.13497	1.64845	0.032462	0.662885	Up	0.841589	1.06426	1.1401	2.3337	3.52973	4.16542	5.13056
TRINITY_DN12874_c1_g1_i8_4	1201.5	2200.37	452.346	0.205577	-2.28225	0.0429463	0.745098	Down	4.34183	71.8456	73.6779	31.2787	11.8524	3.00498	1.99478
TRINITY_DN12877_c0_g2_i1_3	15.7087	35.0932	1.17029	0.0333482	-4.90625	0.00671544	0.296986	Down	0.778051	9.56427	4.27667	1.31025e-49	5.15636e-43	0.708062	0.00387265
TRINITY_DN12884_c1_g1_i1_1	100.356	213.888	15.2074	0.0710998	-3.81401	3.41338e-06	0.00126543	Down	21.0723	21.3613	11.2426	1.30897	2.84635	1.93131	4.13051e-64
TRINITY_DN12884_c1_g5_i1_1	1380.02	2843.9	282.111	0.0991987	-3.33354	1.72354e-06	0.000766752	Down	68.7955	80.3768	37.1718	7.48537	1.29166	19.177	0.0757257
TRINITY_DN12890_c0_g1_i3_1	116285	198389	54706.8	0.275756	-1.85854	0.00826787	0.337887	Down	5155.04	3447.89	2151.24	354.878	542.184	3203.53	443.966
TRINITY_DN12894_c1_g1_i10_1	8893.75	14184.6	4925.63	0.347252	-1.52594	0.0253011	0.593697	Down	165.431	427.156	483.802	95.531	189.082	176.014	135.167
TRINITY_DN12896_c1_g2_i3_3	2683.65	4251.17	1508.01	0.354728	-1.49522	0.0227463	0.568546	Down	52.4226	23.4685	21.3515	10.4503	6.2801	26.6395	9.76479
TRINITY_DN12903_c0_g1_i1_6	263.373	588.273	19.6984	0.0334851	-4.90034	7.38919e-10	8.85026e-07	Down	10.6135	16.9311	23.4148	0.39395	0.733109	0.584701	1.03323
TRINITY_DN12918_c0_g1_i1_3	11.2157	23.3613	2.10653	0.0901718	-3.47118	0.0335602	0.671656	Down	6.06408	1.41284	0.912964	0	0	1.16761	0
TRINITY_DN12919_c2_g1_i2_1	4136.58	1283.12	6276.68	4.89175	2.29035	0.0152163	0.463197	Up	18.7437	8.74019	66.3767	231.123	323.618	80.6221	86.1453
TRINITY_DN12925_c1_g4_i2_4	108.842	202.005	38.9696	0.192914	-2.37397	0.0017957	0.140856	Down	3.68152	7.51973	11.1944	2.97746	0.0667757	1.98345	1.63013
TRINITY_DN12926_c4_g3_i1_1	271.872	133.828	375.406	2.80515	1.48808	0.0465063	0.766677	Up	7.89742	7.81868	7.01143	29.3588	23.6065	13.6003	35.1421
TRINITY_DN12929_c0_g2_i1_4	129.793	202.201	75.4878	0.373331	-1.42147	0.0464206	0.765669	Down	5.04349	4.22082	4.966	4.73245	1.61769	1.0702	0.794604
TRINITY_DN12929_c2_g1_i1_6	3948.36	9158.05	41.0899	0.00448676	-7.80011	0.00143302	0.123275	Down	6.10766	381.258	135.817	0.52878	2.73996	0.625977	0.025246
TRINITY_DN12929_c2_g2_i1_6	8.88355	20.7283	0	0	#NAME?	0.0208091	0.549631	Down	0	7.50351	1.53465	0	0	0	0
TRINITY_DN12943_c2_g1_i13_6	2948.49	6680.63	149.377	0.0223598	-5.48295	0.0018817	0.145557	Down	2.87953	258.641	166.145	3.51466	0.810026	5.2674	5.54679
TRINITY_DN12954_c2_g8_i1_1	32.4534	5.96293	52.3212	8.77442	3.1333	0.0116382	0.40404	Up	0	1.54599	0.444505	5.92303	2.90016	13.6586	4.81806
TRINITY_DN12965_c0_g2_i1_6	56.3752	108.338	17.4029	0.160635	-2.63814	0.0165193	0.487609	Down	2.20299	19.381	21.854	1.04241	7.8949e-05	3.24282	6.8556
TRINITY_DN12974_c0_g1_i3_5	5316.76	1919.38	7864.79	4.09756	2.03477	0.0326961	0.665049	Up	33.7548	8.16201	17.5925	53.1219	49.1015	92.2413	191.238
TRINITY_DN12982_c0_g2_i1_3	5054.13	8426.67	2524.72	0.299611	-1.73884	0.00914191	0.358549	Down	353.116	383.159	347.274	99.7201	12.5497	154.15	245.369
TRINITY_DN12984_c0_g1_i4_3	31.4063	61.8621	8.56439	0.138443	-2.85263	0.0468208	0.769012	Down	10.395	1.3597	2.78423	0.463674	0.581513	1.32541	0.836165
TRINITY_DN12990_c3_g1_i1_3	637.951	1034.51	340.534	0.329175	-1.60307	0.0221767	0.564101	Down	12.2132	26.918	26.3652	8.40289	11.3843	3.89317	11.1417
TRINITY_DN12991_c2_g4_i1_6	7.21168	16.8273	0	0	#NAME?	0.00307604	0.197507	Down	1.73307	3.49819	0	0	0	6.86839e-51	2.97892e-51
TRINITY_DN13000_c0_g1_i2_1	235.791	0	412.633	Inf	Inf	0.0140617	0.44236	Up	5.57598e-27	0	0	41.0424	0.959098	201.537	2.45465e-36
TRINITY_DN13001_c3_g3_i2_4	1200.15	1920.96	659.542	0.343341	-1.54229	0.0212616	0.554066	Down	57.2031	42.2167	100.258	31.2966	14.5541	6.77229	56.3233
TRINITY_DN13001_c3_g5_i1_4	35.8512	83.6528	0	0	#NAME?	5.1482e-05	0.0117883	Down	0.343872	10.7784	19.7817	5.63125e-51	9.93043e-53	6.48765e-53	2.42221e-42
TRINITY_DN13010_c7_g1_i3_3	359.389	837.326	0.936236	0.00111813	-9.8047	3.31597e-09	2.86841e-06	Down	17.3121	38.9375	84.2921	1.76624e-08	1.92657e-24	0.220942	2.52128e-08
TRINITY_DN13011_c1_g1_i1_1	2729.23	389.497	4484.03	11.5124	3.52511	0.0133524	0.429109	Up	0.653708	10.1956	4.43365	18.9375	26.931	87.3024	152.855
TRINITY_DN13015_c1_g1_i1_5	4.90852	0	8.5899	Inf	Inf	0.0496799	0.785935	Up	0	0	6.00301e-70	1.74757	2.35767	1.79201	0
TRINITY_DN13018_c0_g1_i1_2	7.05264	0	12.3421	Inf	Inf	0.0336739	0.672528	Up	0	0	0	5.27433	3.24906	0.363225	0
TRINITY_DN13018_c0_g2_i1_3	32.2348	59.3422	11.9042	0.200603	-2.31758	0.0469128	0.769485	Down	7.53293	1.34129	2.34005	1.12839	0.777947	1.2577	0.296574
TRINITY_DN13022_c0_g1_i1_4	2194.86	3819.41	976.456	0.255656	-1.96772	0.00277136	0.184803	Down	122.047	72.2198	100.271	9.70909	13.8295	75.5746	16.0219
TRINITY_DN13030_c0_g1_i1_5	594.081	69.6809	987.381	14.17	3.82477	0.0248199	0.589398	Up	0.496169	1.99538	1.75174	39.6506	0.248602	7.90616	47.3296
TRINITY_DN13031_c0_g1_i3_3	471.052	754.159	258.722	0.34306	-1.54347	0.0474489	0.773026	Down	18.6596	73.2061	44.3233	7.05841	21.0635	25.9023	21.2239
TRINITY_DN13033_c0_g2_i1_6	37.1411	68.989	13.2553	0.192136	-2.3798	0.00891293	0.352678	Down	7.38293	9.81578	8.06662	3.16699	0.701559	2.77345	0.733522
TRINITY_DN13035_c0_g1_i6_6	467.882	853.929	178.347	0.208855	-2.25943	0.0367937	0.70058	Down	23.1488	5.40865	8.63192	0.000107768	0	9.56996	2.1197
TRINITY_DN13038_c0_g1_i1_2	11.9477	0	20.9085	Inf	Inf	0.0159012	0.477512	Up	0	0	0	1.28536	6.32072	1.63521	0
TRINITY_DN13038_c0_g2_i1_4	30.3809	70.0273	0.646079	0.0092261	-6.76006	1.1032e-07	6.60668e-05	Down	4.88962	9.91959	8.19399	0	0	0	0.321825
TRINITY_DN13039_c0_g2_i2_1	353.005	133.424	517.691	3.88005	1.95607	0.0104806	0.378109	Up	1.19807	0.0984317	6.15975	11.4518	8.88902	8.45953	16.0854
TRINITY_DN13044_c0_g4_i1_4	91.4167	173.227	30.059	0.173524	-2.52679	0.00845129	0.341794	Down	1.89877	11.405	9.93561	1.55726	2.39885	0.68999	1.86854
TRINITY_DN13048_c1_g1_i1_4	34.2558	76.6381	2.46906	0.0322171	-4.95603	3.62734e-06	0.00132893	Down	3.40171	4.25486	7.61985	0.34027	0.28759	2.94468e-29	0.152013
TRINITY_DN13051_c0_g1_i1_3	252.988	125.959	348.259	2.76486	1.46721	0.0481505	0.777322	Up	5.2828	4.85099	7.00716	13.6368	31.2762	10.0737	21.5835
TRINITY_DN13057_c0_g1_i1_2	15.5959	0	27.2928	Inf	Inf	0.0181123	0.513694	Up	0	0	0	1.59119	4.31087	0.286121	0
TRINITY_DN13061_c3_g1_i4_1	41.2735	7.18507	66.8398	9.3026	3.21763	0.0170953	0.496608	Up	0.0307696	1.09163e-21	0.0964944	1.13612e-24	0.369717	0.616723	0.826613
TRINITY_DN1307_c0_g1_i1_1	11.6075	1.62258	19.0962	11.769	3.55692	0.0271621	0.61187	Up	0	0.649887	0	5.02269	3.78421	2.37571	1.02819
TRINITY_DN13077_c3_g1_i1_3	6.98338	15.7368	0.41834	0.0265836	-5.23332	0.00831954	0.339184	Down	0.93502	0.310316	0.286303	1.13791e-31	0.060919	1.41473e-46	2.71862e-71
TRINITY_DN13085_c2_g4_i10_5	129.44	53.9906	186.027	3.44554	1.78473	0.0261234	0.601264	Up	1.84678	1.15602	0.494583	3.84153	6.76974	2.95163	5.98221
TRINITY_DN13086_c2_g1_i4_6	157.591	311.979	41.8001	0.133984	-2.89987	0.000113506	0.0216852	Down	11.38	12.0331	16.4885	1.00452	0.498503	3.53777	3.34573
TRINITY_DN13093_c2_g1_i8_4	1632.99	3419.3	293.248	0.0857626	-3.54351	0.0114552	0.399469	Down	6.98102e-17	105.964	111.273	20.1189	1.84628	2.64361e-21	7.08266
TRINITY_DN13098_c0_g1_i4_6	314.187	494.193	179.182	0.362575	-1.46365	0.0400723	0.722752	Down	4.07863	4.48015	7.15007	0.724626	2.54198	1.16582	4.81674
TRINITY_DN13100_c4_g2_i1_4	20.2353	47.2157	0	0	#NAME?	0.000130582	0.0240473	Down	2.32475e-14	7.73571	11.8746	2.39387e-43	2.29363e-61	1.96286e-20	1.31066e-41
TRINITY_DN13100_c6_g1_i1_4	22.5865	52.7017	0	0	#NAME?	0.0231192	0.573772	Down	0.606296	4.41145e-44	8.80365	0	0	2.12981e-43	0
TRINITY_DN13110_c0_g1_i4_3	440.376	200.519	620.268	3.09331	1.62915	0.0278273	0.618806	Up	3.16269	2.75249	1.86505	9.68437	11.1634	10.4322	6.94805
TRINITY_DN13114_c3_g4_i1_5	5.09935	0	8.92386	Inf	Inf	0.0446766	0.752448	Up	7.08048e-39	0	2.49482e-42	2.94798	1.03882	1.04532e-32	0.95392
TRINITY_DN13119_c2_g2_i3_6	8659.57	16387.8	2863.39	0.174727	-2.51683	0.0466097	0.767568	Down	29.879	501.607	357.759	6.58584	48.0909	21.1982	182.754
TRINITY_DN13119_c2_g8_i1_6	226.572	358.094	127.93	0.357253	-1.48498	0.0480787	0.776928	Down	2.12186	9.80986	10.8323	3.69395	4.96387	1.74291	2.6816
TRINITY_DN13141_c3_g2_i1_4	36.7653	12.9789	54.6051	4.20722	2.07287	0.0423222	0.739654	Up	0.757812	0.3125	0.283247	1.21891	1.74807	2.64954	3.63712
TRINITY_DN13142_c0_g2_i2_4	305.515	152.236	420.475	2.762	1.46571	0.0489864	0.782106	Up	3.41726	2.66362	3.97958	8.5022	12.5769	9.07457	14.0739
TRINITY_DN13144_c0_g4_i1_3	19.73	40.4145	4.21669	0.104336	-3.26069	0.00414641	0.227802	Down	9.00225	5.37214	2.00546	0.707668	0	1.27067e-18	2.08321
TRINITY_DN13149_c0_g1_i1_4	14.2204	33.1808	0	0	#NAME?	0.000226146	0.0351295	Down	0	5.22197	7.52556	0	0	0	0
TRINITY_DN13149_c7_g1_i1_4	692.348	1278.42	252.792	0.197738	-2.33834	0.000690973	0.0778358	Down	21.712	21.4198	23.2751	6.8661	5.02589	3.58103	5.30186
TRINITY_DN13151_c1_g1_i2_6	334.36	620.75	119.568	0.192619	-2.37618	0.00650307	0.292648	Down	4.33841	13.6173	6.5236	1.81585	1.51639	2.99338	1.10134
TRINITY_DN13154_c0_g1_i2_3	13198.7	24978.5	4363.83	0.174703	-2.51702	0.0226241	0.566347	Down	469.315	165.01	1109.32	136.481	108.389	63.3032	169.073
TRINITY_DN13156_c0_g1_i5_4	51.6625	94.1197	19.8196	0.210579	-2.24757	0.00896065	0.353667	Down	0.827429	1.15339	0.893188	0.385976	0.0477804	0.0111948	0.530204
TRINITY_DN13160_c1_g1_i1_4	358.819	836.046	0.898837	0.0010751	-9.86131	1.15082e-05	0.00341311	Down	0.413935	13.5689	7.56567	3.28773e-33	1.76751e-30	0.0226053	0.0189669
TRINITY_DN13171_c0_g2_i2_1	286.902	0	502.079	Inf	Inf	6.39131e-05	0.0140163	Up	0	0	0	14.7468	0.705789	37.5444	10.1972
TRINITY_DN13180_c1_g1_i5_1	746.273	381.612	1019.77	2.67227	1.41806	0.0498461	0.785935	Up	6.20831	5.758	4.86295	20.9411	16.9988	12.4362	21.138
TRINITY_DN13182_c0_g1_i4_1	6130.16	10413.6	2917.6	0.280172	-1.83561	0.0294193	0.634012	Down	40.6467	45.1533	133.008	23.8103	26.7402	11.4952	35.3122
TRINITY_DN13192_c1_g3_i1_6	37.5655	87.374	0.20917	0.00239396	-8.70638	7.80802e-05	0.0166541	Down	9.09784e-24	12.7287	10.8901	3.72423e-29	0.117064	1.10886e-21	2.34289e-14
TRINITY_DN13194_c1_g4_i1_6	687.974	1183.88	316.043	0.266955	-1.90533	0.00615802	0.284943	Down	17.1526	24.7617	18.0749	6.9572	10.5489	3.36498	5.00047
TRINITY_DN13195_c0_g1_i3_3	21344.9	48818.1	740.106	0.0151605	-6.04354	2.78667e-06	0.00107216	Down	298.594	558.552	1240.1	0.779245	0.086176	0.491823	50.7321
TRINITY_DN13197_c3_g2_i1_6	32.5639	72.6358	2.51004	0.0345565	-4.8549	0.000748389	0.0805955	Down	4.26749	13.7457	4.54947	8.16118e-48	1.40484	8.69643e-42	1.44751e-25
TRINITY_DN13202_c2_g1_i1_6	1205.63	2806.79	4.75669	0.00169471	-9.20475	3.02577e-11	6.73039e-08	Down	75.2266	322.056	370.122	0.0761199	0.103104	8.20211e-14	1.90689
TRINITY_DN13208_c0_g4_i1_1	71.6829	1.82531	124.076	67.9752	6.08694	0.00396035	0.223422	Up	0	0	0.815669	8.15484	15.5521	8.28481	53.1963
TRINITY_DN13211_c0_g1_i7_1	2575.01	5092.24	687.083	0.134928	-2.88974	0.00094772	0.0933919	Down	15.8071	42.145	63.2749	2.41715	3.71288	17.0174	1.84206
TRINITY_DN13212_c0_g1_i2_6	4802.21	8310.48	2171	0.261237	-1.93657	0.00352673	0.212129	Down	107.412	78.4296	53.9707	21.3034	25.4077	35.6193	16.2238
TRINITY_DN13215_c2_g1_i1_1	49131.7	94437.2	15152.6	0.160452	-2.63979	0.0377464	0.704291	Down	2.66782	6518.75	6799.07	1089.46	996.173	8.89844	1380.44
TRINITY_DN13215_c3_g1_i4_4	217.162	484.364	16.7611	0.0346044	-4.8529	0.0135326	0.43356	Down	2.19328e-25	5.16203	13.4552	0.0965818	0.259969	0.236055	0.430953
TRINITY_DN13215_c3_g2_i3_4	986.634	1978.45	242.774	0.122709	-3.02669	1.46898e-05	0.00423569	Down	37.1715	34.873	48.6023	1.07523	4.65572	12.8945	4.39209
TRINITY_DN13225_c5_g1_i3_6	12099.5	23822.5	3307.16	0.138825	-2.84866	0.000254028	0.0384014	Down	90.369	268.869	307.055	14.3926	6.6089	63.3332	60.8087
TRINITY_DN13225_c6_g1_i1_6	21.4221	44.1671	4.36342	0.0987935	-3.33944	0.00362255	0.214224	Down	2.01956	9.11546	5.08299	0	0.389828	0.549993	1.68647
TRINITY_DN13229_c3_g2_i1_4	47.3846	77.5656	24.7489	0.319071	-1.64805	0.0496629	0.785935	Down	3.18568	4.55835	8.31437	5.33417	1.65356	0.261972	0.677206
TRINITY_DN13229_c5_g1_i1_4	138.825	230.804	69.8404	0.302597	-1.72453	0.0484172	0.779144	Down	1.81085	11.4812	8.24857	3.2229	1.82253	1.87417	3.51864
TRINITY_DN13231_c2_g1_i1_5	12867.6	3647.2	19783	5.42415	2.4394	0.00112156	0.104771	Up	134.938	53.7244	29.8016	549.838	471.115	411.565	440.152
TRINITY_DN13232_c0_g1_i8_5	10787.1	24298.5	653.587	0.0268982	-5.21634	0.00388661	0.221672	Down	6.43297	1815.23	1096.97	46.1275	82.1032	0.468356	0.769472
TRINITY_DN13233_c0_g1_i2_6	171.995	317.897	62.5684	0.19682	-2.34505	0.00112451	0.104771	Down	7.74558	4.76473	4.60062	1.28263	0.705766	2.36298	0.850902
TRINITY_DN13233_c0_g2_i1_4	46.5356	99.4772	6.82939	0.0686528	-3.86454	0.000862973	0.0875369	Down	6.35263	1.79902	11.0512	1.09754	0.329671	1.29739e-26	0.583548
TRINITY_DN13234_c0_g2_i6_4	165.884	365.973	15.8169	0.0432188	-4.5322	0.00403248	0.22545	Down	0.218143	9.13274	13.9263	0.273434	0.872276	0.0465275	0.455561
TRINITY_DN13235_c1_g1_i1_4	28.989	55.0066	9.47582	0.172267	-2.53728	0.0124162	0.41636	Down	4.2015	5.62723	2.46644	0	5.29676e-29	0	3.53608
TRINITY_DN13236_c0_g1_i2_1	7069.56	1232.21	11447.6	9.29028	3.21572	0.000198621	0.032554	Up	52.1304	0.21222	71.9433	484.356	410.27	682.834	178.217
TRINITY_DN13241_c0_g1_i1_6	134.851	223.714	68.2046	0.304875	-1.71371	0.0182634	0.514696	Down	6.94297	3.41302	2.59529	2.36632	1.68402	0.215135	2.04393
TRINITY_DN13249_c2_g1_i13_1	68.7683	14.5902	109.402	7.4983	2.90656	0.00144509	0.123522	Up	0.208115	0.24432	0.0255818	1.09211	2.54749	1.18907	1.12081
TRINITY_DN13254_c0_g2_i10_3	616.503	1298.82	104.767	0.0806632	-3.63195	0.0373411	0.702611	Down	0.59666	8.65368	25.74	2.71955	0.600128	0.588819	0.39102
TRINITY_DN13255_c0_g1_i1_2	24.9483	5.11088	39.8263	7.79246	2.96208	0.0123278	0.415028	Up	5.0276e-31	4.27671e-44	1.1834	5.18084	5.06919	0.257796	3.62845
TRINITY_DN13263_c0_g1_i14_1	278.271	33.0576	462.182	13.9811	3.80541	4.39216e-06	0.00155428	Up	0.334598	0.522426	0.269406	6.57097	8.17007	2.98017	8.05553
TRINITY_DN13264_c0_g1_i1_1	12.3247	27.3302	1.07061	0.0391731	-4.67399	0.0168087	0.49151	Down	0.506496	0.13423	0.0507161	0	0.0115065	0	0.0353837
TRINITY_DN13264_c0_g1_i13_3	1418.7	605.273	2028.77	3.35182	1.74495	0.0164229	0.486552	Up	11.833	5.56933	18.4558	51.2292	83.0231	22.1061	34.6683
TRINITY_DN13264_c2_g1_i1_5	186.558	312.975	91.7443	0.293136	-1.77036	0.0411817	0.729073	Down	0.874992	3.41621	5.81041	1.50135	1.36114	0.959971	0.836372
TRINITY_DN13273_c1_g5_i1_3	1632.91	3217.81	444.236	0.138055	-2.85668	0.000204378	0.0327117	Down	45.1129	59.5653	18.9104	4.51946	5.57991	8.11933	9.17172
TRINITY_DN13284_c0_g1_i1_2	6.82833	0	11.9496	Inf	Inf	0.0364933	0.696879	Up	0	0	0	3.13359	4.82247	0	0
TRINITY_DN13284_c1_g1_i2_5	789.982	1570.21	204.808	0.130433	-2.93862	3.31356e-05	0.00838923	Down	18.6746	23.3071	11.3689	1.72025	4.0353	3.35466	2.06799
TRINITY_DN13287_c0_g2_i2_1	40.3619	4.83202	67.0093	13.8677	3.79366	0.003677	0.216048	Up	1.22563	2.76196e-25	0.208705	3.72442	3.90271	14.8267	9.15011
TRINITY_DN13295_c3_g6_i1_5	48.5648	10.047	77.4533	7.70912	2.94657	0.00809733	0.335764	Up	0.614737	0.227227	0.155421	4.26025	4.53955	2.8256	0.147032
TRINITY_DN13301_c0_g1_i1_2	1532.17	703.5	2153.68	3.06137	1.61418	0.0251697	0.593347	Up	10.9103	11.5704	34.907	82.6649	70.0893	45.5323	77.6198
TRINITY_DN13302_c5_g2_i1_3	139.33	253.298	53.8529	0.212607	-2.23374	0.0334536	0.671091	Down	8.336	2.17167	2.31677	1.00982	1.51841	0.638574	1.20271
TRINITY_DN13306_c1_g1_i1_6	66.4149	152.259	2.03173	0.0133439	-6.22767	6.02864e-10	7.82241e-07	Down	6.69764	17.232	15.78	4.07086e-53	0	0.424616	0.398806
TRINITY_DN13306_c2_g4_i1_5	149.454	0.730126	260.997	357.468	8.48167	6.63627e-05	0.0143514	Up	4.32911e-39	6.15955e-60	0.11709	22.5024	4.41263	4.43211	33.6694
TRINITY_DN13306_c4_g1_i1_5	20.5974	5.42375	31.9776	5.89585	2.5597	0.0329483	0.666911	Up	0.39917	1.15424	0	3.0983	4.61272	3.84727	3.15813
TRINITY_DN13307_c3_g3_i1_6	23.0623	41.4781	9.25049	0.223021	-2.16475	0.0424833	0.740746	Down	0.912703	3.17662	1.27713	0.204117	0.183355	1.36573	0.0971626
TRINITY_DN13311_c0_g1_i1_4	19873.3	33456.7	9685.79	0.289502	-1.78836	0.0058833	0.277594	Down	585.192	356.237	369.459	109.366	21.6934	293.724	159.376
TRINITY_DN13317_c4_g3_i3_1	1775.63	836.827	2479.73	2.96325	1.56718	0.0256249	0.596407	Up	13.6932	25.9635	30.7099	74.4656	75.4515	42.914	142.467
TRINITY_DN13318_c0_g1_i1_1	17167.5	7555.03	24376.8	3.22657	1.69	0.0218563	0.559267	Up	176.282	272.635	154.175	845.281	250.399	1192.96	749.985
TRINITY_DN13319_c4_g3_i1_5	360.346	559.652	210.866	0.37678	-1.40821	0.0438241	0.748271	Down	13.0158	16.4916	13.612	6.28855	5.73618	4.65453	9.33732
TRINITY_DN13320_c4_g5_i1_4	31.8297	70.5445	2.79348	0.0395989	-4.6584	0.0233577	0.577117	Down	0.338658	3.31705	11.1875	1.17188e-25	0.104367	2.00721e-10	0.894344
TRINITY_DN13322_c0_g1_i1_1	232.456	78.2168	348.135	4.45091	2.1541	0.00449356	0.234259	Up	0.464065	2.54874	3.11258	8.84615	14.0459	6.54499	14.4808
TRINITY_DN13324_c0_g1_i15_5	490.692	148.861	747.066	5.01854	2.32727	0.0074878	0.31982	Up	0.33715	2.71882	1.77402	1.35271	16.402	10.552	11.4319
TRINITY_DN13327_c2_g3_i1_3	189.781	314.658	96.1242	0.305488	-1.71081	0.0202573	0.543466	Down	72.2843	17.2105	50.3838	13.3041	14.0599	33.8535	3.88421
TRINITY_DN13337_c0_g1_i5_4	230.402	377.569	120.027	0.317895	-1.65338	0.0167361	0.490751	Down	3.1619	3.67622	6.61958	1.9435	0.190217	3.15364	1.21565
TRINITY_DN13340_c4_g1_i1_4	11.6636	24.6219	1.94485	0.0789888	-3.66221	0.0278526	0.618806	Down	6.3029e-52	2.83997	5.45564	0.261838	0.775148	1.13564e-57	0
TRINITY_DN13353_c3_g2_i1_6	3213.81	5397.59	1575.97	0.291976	-1.77608	0.0203783	0.545657	Down	22.3658	53.0795	67.5813	0.664483	0.740398	39.2804	24.0433
TRINITY_DN13354_c0_g1_i1_4	1122.61	2567.22	39.1579	0.015253	-6.03476	0.000355609	0.0487842	Down	0.21527	56.7553	71.7399	0.231012	0.136957	2.32967	0.263282
TRINITY_DN13355_c0_g1_i7_5	9151.34	16443.3	3682.37	0.223944	-2.15879	0.0239678	0.581747	Down	261.882	94.1534	62.8446	55.8385	18.3954	30.1186	42.2108
TRINITY_DN13356_c0_g1_i8_4	96.4326	166.213	44.0977	0.265309	-1.91425	0.0119562	0.408703	Down	1.6482	1.20453	2.5043	0.461832	0.842667	0.804681	0.115025
TRINITY_DN13358_c2_g3_i2_5	209.176	96.7365	293.506	3.03408	1.60126	0.0297921	0.639308	Up	0.687212	2.97896	0.617697	7.67321	4.06051	3.42976	5.82592
TRINITY_DN13358_c3_g8_i1_1	52.3828	15.6172	79.9569	5.11979	2.35608	0.0404294	0.724129	Up	0.000826539	1.82676	0.256856	3.62736	0.414809	7.88803	5.2691
TRINITY_DN13367_c1_g1_i9_3	46589.4	93257.9	11588.1	0.124258	-3.00859	2.09703e-05	0.00562963	Down	1945.68	3156.8	2533.91	1.15797	1.56757	5.63846	1570.45
TRINITY_DN13370_c3_g4_i1_5	80.2497	26.3534	120.672	4.57899	2.19503	0.0106925	0.380978	Up	0.662072	0.844416	1.26283	2.46009	3.90577	4.94647	8.89472
TRINITY_DN13375_c2_g4_i1_6	178.357	276.67	104.622	0.378149	-1.40297	0.0447714	0.752764	Down	10.4213	5.85196	5.66465	2.58385	1.14495	4.30913	4.98172
TRINITY_DN13376_c0_g1_i2_6	12.7777	29.8146	0	0	#NAME?	0.0107879	0.382093	Down	1.15163e-24	4.70394	1.14122	2.14614e-15	2.36587e-20	7.48744e-18	4.27356e-09
TRINITY_DN13380_c0_g1_i8_5	165.568	45.2846	255.781	5.64829	2.49782	0.00201421	0.152986	Up	0.159214	0.215575	1.03623	2.64745	3.96465	3.13029	2.71844
TRINITY_DN13384_c0_g1_i6_5	3789.21	7193.72	1235.84	0.171794	-2.54125	0.000204836	0.0327117	Down	45.0914	73.5606	47.0982	7.42302	3.50535	20.2504	13.4333
TRINITY_DN13397_c0_g3_i1_4	168.519	320.508	54.5271	0.170127	-2.55531	0.0127392	0.420691	Down	2.48034	8.26887	14.9082	2.23426	3.87171	0.653674	0.191448
TRINITY_DN13399_c0_g1_i1_3	7.09177	15.3488	0.899003	0.0585716	-4.09366	0.0212482	0.554066	Down	1.31671	0.260608	1.14766	0.152762	0.140936	1.20183e-24	9.55245e-19
TRINITY_DN13403_c4_g1_i1_5	35.4082	70.0958	9.39259	0.133997	-2.89973	0.00260876	0.178666	Down	2.59555	3.13269	4.06649	0.358791	1.08613	0.221683	0.441044
TRINITY_DN13410_c0_g1_i2_3	2033.69	3379.3	1024.49	0.303167	-1.72182	0.0105458	0.378187	Down	72.86	84.393	87.8196	31.0679	36.2792	28.0321	22.4315
TRINITY_DN13416_c1_g9_i2_1	327.62	154.423	457.518	2.96276	1.56694	0.0315597	0.65529	Up	0.218912	1.59074	2.80708	4.24697	3.90097	5.16817	8.31795
TRINITY_DN13422_c0_g1_i6_5	695.705	1072.47	413.133	0.385217	-1.37626	0.0388383	0.713755	Down	12.6748	10.2638	15.7096	5.67449	5.59432	7.65137	4.33541
TRINITY_DN13426_c1_g1_i1_6	10.3219	0	18.0634	Inf	Inf	0.00228498	0.165866	Up	0	0	0	0.808445	2.66068	2.00383	0
TRINITY_DN13426_c11_g1_i1_6	12.1417	28.3306	0	0	#NAME?	0.00582946	0.276535	Down	1.10427	8.70886	1.35902	3.63696e-27	2.17644e-34	6.50673e-43	1.39279e-52
TRINITY_DN13429_c0_g1_i1_2	49.7207	0	87.0112	Inf	Inf	0.00979193	0.370061	Up	0	0	0	3.02589	7.43082	0	0
TRINITY_DN13437_c0_g1_i1_5	279.666	471.158	136.048	0.288752	-1.7921	0.0218448	0.559267	Down	11.7402	5.68633	2.99145	2.89569	0.492741	2.99338	2.77247
TRINITY_DN13448_c2_g1_i1_6	99.8748	233.041	0	0	#NAME?	0.00172073	0.138053	Down	3.96774e-27	23.2308	4.90407	3.71385e-06	1.30215e-27	2.95431e-29	3.508e-10
TRINITY_DN13453_c1_g1_i1_6	19.809	44.6606	1.17029	0.0262042	-5.25406	0.00335939	0.207554	Down	4.51231e-44	7.72356	5.5194	2.15124e-30	1.57781e-36	0.518994	2.63981e-25
TRINITY_DN13455_c1_g1_i1_3	7.6643	16.7678	0.83668	0.0498981	-4.32487	0.0387854	0.713755	Down	5.3516	1.8567	0	0	0.671234	1.48214e-42	0
TRINITY_DN13467_c2_g6_i1_1	57.7448	20.9349	85.3523	4.07704	2.02752	0.0275171	0.61604	Up	0.922134	0.742677	0.499894	2.344	7.04045	3.57994	1.3014
TRINITY_DN13468_c0_g1_i2_6	3237.76	1113.28	4831.12	4.33953	2.11754	0.00313807	0.197935	Up	8.59949	13.597	10.7205	44.8933	78.1753	35.0778	73.2835
TRINITY_DN13468_c0_g4_i1_6	53.8852	109.178	12.4154	0.113717	-3.13648	0.000510965	0.0652129	Down	12.8057	15.0302	6.72415	4.85582e-45	5.6692	0.125389	0.904047
TRINITY_DN13469_c3_g1_i2_5	379.135	96.1697	591.359	6.14911	2.62038	0.00109074	0.102929	Up	0.162707	2.50079	2.58437	4.43859	22.9231	13.1609	11.9617
TRINITY_DN13474_c0_g1_i2_1	1572.65	469.339	2400.12	5.11384	2.35441	0.0434925	0.74724	Up	2.84446	2.34625	2.77769	7.55052	7.61542	31.9767	16.0515
TRINITY_DN13475_c0_g1_i1_2	11.2864	0	19.7512	Inf	Inf	0.0474623	0.773026	Up	0	0	0	3.68641	10.4963	0	0
TRINITY_DN13475_c4_g1_i1_4	20.3394	47.4585	0	0	#NAME?	0.00912418	0.358305	Down	0	2.08126	12.3112	5.18212e-44	0	0	1.62289e-48
TRINITY_DN13479_c1_g6_i1_4	10.7918	1.02547	18.1166	17.6666	4.14295	0.0234212	0.577117	Up	0.290674	1.37265e-17	1.43127e-14	0.441065	3.256	0.619254	4.76533
TRINITY_DN13480_c10_g1_i1_4	150.022	342.004	6.03576	0.0176482	-5.82434	0.00576566	0.274492	Down	4.43341	9.80501	44.3923	7.10851e-51	0.132557	1.38828	1.26791e-56
TRINITY_DN13480_c3_g1_i1_4	8.79924	0	15.3987	Inf	Inf	0.0445024	0.751234	Up	0	0	0	1.39906	0.307013	4.90471	0.313947
TRINITY_DN13484_c1_g2_i2_5	1690.41	3087.15	642.857	0.208236	-2.26371	0.000733406	0.0803495	Down	32.8952	26.4094	32.3388	4.65409	2.99149	15.7997	5.93873
TRINITY_DN13484_c1_g5_i1_5	123.339	206.084	61.2799	0.297354	-1.74975	0.032959	0.666911	Down	7.66911	1.78482	3.54892	1.00584	1.0474	2.68194	1.22379
TRINITY_DN13497_c3_g1_i7_3	5510.66	2212.11	7984.57	3.60949	1.85179	0.039309	0.717444	Up	91.576	6.85901	82.5021	304.098	216.282	60.5899	449.473
TRINITY_DN13499_c5_g2_i2_4	36.3439	84.2446	0.41834	0.00496578	-7.65376	9.1866e-05	0.0191705	Down	0.0295874	2.32375	2.30282	1.5541e-06	0.0482755	3.30602e-28	1.19467e-10
TRINITY_DN13501_c1_g1_i4_5	1317.23	485.677	1940.9	3.99628	1.99866	0.0399513	0.721732	Up	19.8615	0.553943	5.05025	53.7806	64.8263	5.83729	37.4322
TRINITY_DN13504_c0_g1_i13_3	1335.95	2428.34	516.658	0.212762	-2.23269	0.000957828	0.0935039	Down	53.4011	29.021	23.7014	4.85248	7.30312	10.3444	13.4311
TRINITY_DN13505_c0_g1_i18_6	150809	228170	92788.4	0.406664	-1.29809	0.0435611	0.74724	Down	6114.31	3797.37	2640.08	697.94	1005.99	4260.59	1980.75
TRINITY_DN13506_c0_g1_i1_2	18.3134	3.3376	29.5452	8.85224	3.14604	0.0264444	0.604185	Up	0.356573	0.354404	0.337056	1.82271	7.61253	0.345576	5.85557
TRINITY_DN13507_c0_g1_i1_2	13.8667	1.70912	22.9848	13.4483	3.74935	0.0172424	0.49995	Up	0.789437	0	0	2.23827	3.52652	3.07037	7.56785
TRINITY_DN13507_c0_g1_i1_4	73.7602	29.7075	106.8	3.59504	1.84601	0.0339203	0.672528	Up	1.29417	0.948793	0.82984	3.67178	2.18621	4.2504	7.41593
TRINITY_DN13509_c7_g4_i1_6	32.2652	68.3131	5.22925	0.0765483	-3.70749	0.0449694	0.754901	Down	5.45485	18.9133	1.90674	0	3.4573	0	0
TRINITY_DN13514_c1_g2_i2_1	448.954	811.388	177.128	0.218302	-2.1956	0.00218387	0.160396	Down	5.64234	14.315	8.02981	1.28537	0.975224	3.76757	3.67432
TRINITY_DN13518_c1_g1_i6_6	387.706	745.683	119.224	0.159885	-2.64489	0.000162799	0.0278557	Down	11.1955	10.3845	7.00875	0.860777	1.23098	4.48461	0.469285
TRINITY_DN13518_c1_g2_i3_6	7127.22	14143.5	1865	0.131862	-2.9229	0.00571543	0.274492	Down	137.76	492.911	210.14	45.5052	63.858	37.2738	32.8376
TRINITY_DN13519_c3_g1_i2_3	750.056	1324	319.598	0.241388	-2.05057	0.0430308	0.745285	Down	69.9185	21.4931	15.9624	16.0342	2.68091	11.7054	9.51947
TRINITY_DN13519_c3_g4_i1_3	22.0468	41.7463	7.27212	0.174198	-2.5212	0.0491473	0.783161	Down	10.8374	4.64236	0.793097	1.42782	0	0.896703	2.03373
TRINITY_DN13522_c1_g3_i1_4	15.7823	29.7087	5.33759	0.179664	-2.47662	0.0387569	0.713755	Down	0.554455	0.868919	1.76838	0.316397	0.294775	0.023815	0.283032
TRINITY_DN13523_c0_g1_i9_6	1247.03	2586.87	242.16	0.0936115	-3.41717	0.000187498	0.031224	Down	8.97585	36.5061	35.5535	3.90131	1.20381	4.02031	2.68007
TRINITY_DN13525_c8_g1_i15_6	18839.8	42325.6	1225.41	0.0289519	-5.1102	0.00315897	0.197935	Down	11.3357	486.884	292.738	5.53202	4.55716	9.45154	17.4796
TRINITY_DN13529_c0_g1_i1_2	5.06215	0	8.85876	Inf	Inf	0.0442391	0.750762	Up	0	0	0	2.27727	2.62552	0	1.49693
TRINITY_DN13530_c0_g1_i1_3	8261.21	14122.9	3864.95	0.273665	-1.86952	0.0048542	0.246448	Down	251.869	160.892	122.87	29.168	39.0523	76.9925	87.2301
TRINITY_DN13530_c0_g2_i1_3	32.1358	64.0884	8.1714	0.127502	-2.97141	0.00818073	0.337015	Down	5.17086	1.78236	1.23599	0.425616	0.517726	0.634661	0.102736
TRINITY_DN13532_c3_g9_i2_1	13.5547	0	23.7207	Inf	Inf	0.00449846	0.234259	Up	0	0.0444636	5.21904e-05	6.94787	4.17331e-24	1.17155	7.15683
TRINITY_DN13542_c3_g8_i2_6	99.5441	159.118	54.8639	0.3448	-1.53617	0.0396415	0.720231	Down	24.939	14.4096	23.9943	4.83485	7.45463	13.2486	8.57786
TRINITY_DN13544_c2_g5_i1_6	52.9546	106.797	12.5726	0.117724	-3.08652	0.00948823	0.363883	Down	1.23697	12.092	10.1978	4.12611e-22	1.36351	0.801083	2.49444
TRINITY_DN13546_c1_g2_i2_1	14572.9	33763.7	179.863	0.00532711	-7.55243	1.25539e-10	2.05758e-07	Down	2715.23	2381.03	695.271	0.522145	11.9299	1.24358	37.9542
TRINITY_DN13547_c0_g1_i1_6	419.688	645.196	250.557	0.388342	-1.3646	0.0427282	0.74341	Down	4.58033	4.45249	9.18328	2.77425	2.12953	4.14003	1.89295
TRINITY_DN13548_c0_g1_i30_4	403.261	885.902	41.2803	0.0465969	-4.42362	0.0279834	0.620236	Down	0.0427113	5.0946	16.6505	1.20632	0.0186182	0.167078	0.124886
TRINITY_DN13551_c2_g1_i7_6	1906.75	3355.8	819.971	0.244345	-2.03301	0.00295392	0.193659	Down	40.8653	63.457	54.6113	16.4398	16.4479	11.3714	17.8022
TRINITY_DN13553_c2_g4_i1_1	14.4801	0	25.3401	Inf	Inf	0.00029734	0.0432686	Up	5.48202e-39	1.14498e-13	1.04014e-52	1.74186	5.58555	1.50071	2.79903
TRINITY_DN13558_c5_g1_i1_5	193.66	351.236	75.4788	0.214895	-2.2183	0.032778	0.666009	Down	2.59798	23.0057	27.7613	3.35395	9.19693	5.68985	0.0773632
TRINITY_DN13559_c2_g2_i4_6	534.97	1158.08	67.6363	0.0584038	-4.09779	0.00549038	0.267987	Down	2.4132	32.7168	56.2719	3.69261	3.76865	0.273416	0.753715
TRINITY_DN13559_c2_g3_i1_6	27.3845	61.9449	1.46419	0.023637	-5.40281	0.00401572	0.224916	Down	2.24774	8.18626	1.57544	0	0.525249	0	5.98934e-66
TRINITY_DN13565_c0_g1_i2_3	1699.67	3107.64	643.692	0.207132	-2.27138	0.000852934	0.087086	Down	20.774	24.2478	12.1698	3.32653	3.65822	7.69579	3.99552
TRINITY_DN13568_c0_g1_i1_2	24.3216	0	42.5629	Inf	Inf	0.00299516	0.195539	Up	0	0	0	7.90324	16.6179	2.49681	0
TRINITY_DN13569_c1_g1_i1_6	231.777	538.129	2.01315	0.00374102	-8.06235	7.0076e-05	0.0150499	Down	1.11454	43.0264	26.3097	0.153163	0	0	0.302437
TRINITY_DN13570_c0_g1_i1_2	11.9103	1.49494	19.7219	13.1924	3.72164	0.0225807	0.566347	Up	0.22493	0.25363	0	1.85455	5.14057	1.10617	0.982311
TRINITY_DN13578_c1_g1_i2_1	108.547	37.601	161.757	4.30194	2.10499	0.0105324	0.378187	Up	1.08822	2.33617	2.28219	7.58428	7.35849	14.2055	9.68177
TRINITY_DN13579_c2_g4_i1_1	11.3038	0	19.7816	Inf	Inf	0.00345287	0.210011	Up	0	0	0	1.45769	1.39949	3.34116	0
TRINITY_DN13580_c5_g2_i1_1	36.2517	8.11759	57.3523	7.06519	2.82073	0.00888827	0.352598	Up	1.42209	0.000307041	1.42023	7.24081	8.11409	11.1442	3.35216
TRINITY_DN13588_c0_g2_i1_3	22.6012	44.9755	5.82043	0.129413	-2.94994	0.0050131	0.250986	Down	4.31367	2.10521	4.71541	0.139611	0.120987	1.75856	0.128902
TRINITY_DN13588_c3_g1_i1_5	578.785	1125.89	168.458	0.149623	-2.7406	0.00172043	0.138053	Down	64.0014	36.1732	15.7398	7.61573	9.93892	6.758	3.2321
TRINITY_DN13588_c4_g1_i1_6	17.8974	40.8244	0.702177	0.0171999	-5.86145	0.00204801	0.154327	Down	0.126463	6.92293	4.46824	0.0267459	2.371e-12	0.253852	2.02299e-18
TRINITY_DN13590_c0_g2_i1_5	420.876	680.432	226.21	0.33245	-1.58879	0.0194652	0.531385	Down	57.6201	29.8234	39.6347	12.6973	16.4951	14.6741	23.3367
TRINITY_DN13591_c0_g3_i1_6	2250.2	960.87	3217.21	3.34822	1.74339	0.0139363	0.440947	Up	21.341	25.6004	36.8298	65.7186	123.905	64.7581	198.192
TRINITY_DN13592_c1_g3_i1_6	160.614	348.668	19.5724	0.0561347	-4.15496	0.0110682	0.389025	Down	0.51687	9.21406	19.9075	1.05995	0.081651	0.657106	0.756377
TRINITY_DN13592_c3_g3_i1_4	14.3624	29.8254	2.76512	0.0927103	-3.43113	0.0168352	0.491805	Down	0.27539	2.4232	4.48242	0	0.114276	0.804417	0.118272
TRINITY_DN13596_c2_g4_i1_6	19.9613	38.6148	5.97115	0.154633	-2.69308	0.0173417	0.501893	Down	2.93717	5.89215	2.69353	3.05561e-34	1.49676	1.39281	7.83198e-07
TRINITY_DN13597_c0_g2_i2_4	313.901	683.142	36.9695	0.0541168	-4.20778	0.0373058	0.702382	Down	0.57929	31.3995	10.8236	1.1479	2.39598	9.15201e-16	0.33744
TRINITY_DN13597_c0_g4_i1_4	6704.16	14268.3	1031.05	0.0722617	-3.79062	0.0408616	0.72724	Down	29.5432	1814.8	720.191	71.5705	134.858	1.43698	101.972
TRINITY_DN13605_c0_g1_i1_2	15.0153	0	26.2768	Inf	Inf	0.00127103	0.114067	Up	0	0	0	3.75859	4.20376	0	1.24274
TRINITY_DN13610_c1_g2_i1_6	43.4166	93.7475	5.66838	0.0604644	-4.04777	0.00522353	0.25861	Down	0.522942	11.4549	15.6648	0.229193	0.948638	0.458161	1.17017
TRINITY_DN13612_c0_g1_i1_5	304.806	90.8055	465.306	5.1242	2.35733	0.00517762	0.257155	Up	3.43955	0.129754	0.270921	7.87269	4.63221	12.1036	5.55183
TRINITY_DN13612_c7_g2_i1_3	107.179	218.85	23.4259	0.107041	-3.22376	0.0245121	0.587629	Down	18.1167	1.88346	6.3135	1.2672	0.22919	2.65776	0.0850317
TRINITY_DN13615_c1_g5_i1_4	141.934	280.092	38.3162	0.136798	-2.86988	0.0230074	0.572263	Down	1.28621	8.47624	16.7264	0.808178	0.235277	3.15099	1.33855
TRINITY_DN13615_c1_g6_i1_4	65.3834	128.763	17.8488	0.138618	-2.85082	0.0277901	0.618806	Down	1.85391	6.09305	15.8017	1.12292	0.163523	2.94702	0.74469
TRINITY_DN13616_c0_g3_i6_5	5064.49	25.9543	8843.38	340.729	8.41248	0.0144808	0.44909	Up	0.226684	0.910467	0.684168	96.5237	17.8774	94.3235	799.224
TRINITY_DN13617_c0_g1_i21_5	49.9513	2.59602	85.4677	32.9226	5.04101	0.00439623	0.231282	Up	0	0.0245883	0.0931137	0.42585	3.18877	0.30085	2.18093
TRINITY_DN13619_c0_g2_i1_3	414.462	701.035	199.532	0.284625	-1.81286	0.00871419	0.347909	Down	33.6503	26.5915	13.6531	5.12682	7.11252	9.52847	11.8081
TRINITY_DN13619_c0_g3_i1_3	690.606	1098.5	384.681	0.350186	-1.5138	0.0234435	0.577117	Down	23.9622	16.8015	12.1794	4.93885	4.27584	10.7777	9.18336
TRINITY_DN13626_c0_g1_i3_4	8811.51	14104.6	4841.68	0.343269	-1.54259	0.0239033	0.580633	Down	64.0847	194.138	259.225	61.7602	112.204	64.9388	44.6272
TRINITY_DN13631_c2_g1_i1_6	116.306	260.98	7.80119	0.0298919	-5.0641	0.00175478	0.139075	Down	0.07074	14.3726	15.1595	0.00816122	1.08483	9.32585e-24	0.38688
TRINITY_DN13633_c2_g4_i1_6	160.62	284.45	67.7476	0.238171	-2.06993	0.00447935	0.234046	Down	14.5398	7.99397	6.0727	1.68308	3.4603	2.82426	2.90224
TRINITY_DN13641_c3_g9_i1_4	21.4773	44.994	3.83973	0.0853387	-3.55066	0.0018459	0.143349	Down	4.46065	3.18543	11.2462	0	2.21577	0.494825	4.714e-61
TRINITY_DN13641_c5_g1_i1_4	13.1815	0	23.0676	Inf	Inf	0.000535728	0.0664163	Up	2.23992e-41	1.62648e-47	2.09644e-45	0.890185	3.55221	0.915574	2.26892
TRINITY_DN13655_c0_g3_i1_4	26.9437	62.8687	0	0	#NAME?	0.00836484	0.340065	Down	7.26755	1.07402	3.07737e-12	6.09243e-28	5.55156e-23	4.5953e-16	1.91069e-21
TRINITY_DN13655_c1_g5_i1_4	102.293	232.778	4.42854	0.0190247	-5.71598	6.87732e-06	0.00219325	Down	3.18586	13.208	7.56629	0.126255	4.87974e-27	0.496084	0.0630682
TRINITY_DN13665_c2_g4_i1_6	90.4816	211.124	0	0	#NAME?	0.000759432	0.0807149	Down	0.552909	23.8814	6.03425	1.74268e-54	6.66179e-62	1.66233e-08	6.52896e-50
TRINITY_DN13669_c0_g1_i1_5	4781.46	2314.41	6631.75	2.86542	1.51875	0.0363522	0.696643	Up	24.4546	10.5744	16.2093	70.8754	74.4508	36.4079	50.6418
TRINITY_DN13672_c0_g1_i7_6	1620.73	2621.68	870.02	0.331856	-1.59137	0.0209432	0.551139	Down	27.4606	51.9218	54.3743	17.3727	27.5823	8.10248	18.6988
TRINITY_DN13686_c0_g1_i3_4	2863.94	6575.56	80.2288	0.0122011	-6.35685	0.000131275	0.0240473	Down	6.10658	266.837	307.108	1.75669	0.0795354	4.36111	4.90161
TRINITY_DN13686_c0_g2_i1_4	14.9502	34.8839	0	0	#NAME?	0.0334028	0.670661	Down	0	0.655145	12.2005	0	0	0	0
TRINITY_DN13686_c0_g4_i1_4	10.8687	24.761	0.449418	0.0181503	-5.78386	0.00148295	0.124813	Down	0.120916	2.54183	3.61849	0	0	0.101708	0.0945996
TRINITY_DN13686_c0_g5_i1_4	5.5108	12.8585	0	0	#NAME?	0.00497609	0.25034	Down	5.36924e-21	1.29509	2.62492	7.31713e-52	2.94436e-54	1.05878e-48	2.52442e-60
TRINITY_DN13686_c0_g8_i1_4	34.7046	78.1769	2.10038	0.026867	-5.21802	0.000275362	0.0408336	Down	1.00432	10.8552	10.5656	0.257728	0	0.632195	0.131131
TRINITY_DN13686_c0_g9_i1_4	19.2789	36.7026	6.21112	0.169228	-2.56296	0.0233901	0.577117	Down	2.01477	3.59454	3.74136	0.265199	0.370532	0.657505	1.26719
TRINITY_DN13688_c2_g1_i7_4	2392.7	82.588	4125.28	49.9501	5.64242	1.90825e-05	0.00530578	Up	0.182477	2.6533	0.174626	29.7335	60.3068	34.2156	128.357
TRINITY_DN13688_c2_g3_i1_4	11.7919	0	20.6359	Inf	Inf	0.00104038	0.0987762	Up	0	0	0	0.567471	2.94418	0.854512	2.13144
TRINITY_DN13689_c4_g2_i1_6	4649.56	8555.4	1720.18	0.201063	-2.31428	0.000664493	0.0769256	Down	118.099	191.69	229.713	36.972	61.1292	66.778	5.16375
TRINITY_DN13693_c0_g2_i1_4	23.3471	54.4766	0	0	#NAME?	9.10697e-05	0.0191622	Down	0	9.29902	14.1398	0	0	0	0
TRINITY_DN13700_c1_g6_i1_3	20.8327	42.0721	4.90309	0.11654	-3.1011	0.00446903	0.233899	Down	1.95814	1.36287	0.736917	0.192642	0.0831418	0.431362	2.51696e-43
TRINITY_DN13702_c0_g1_i1_3	3567.96	5833	1869.17	0.320448	-1.64184	0.0141981	0.443861	Down	62.2109	86.9572	56.98	12.3135	5.76709	48.9237	36.5665
TRINITY_DN13707_c2_g2_i1_4	13.3397	0	23.3445	Inf	Inf	0.000520423	0.0654502	Up	2.03506e-33	1.20411e-46	1.9763e-32	0.902653	3.39262	2.78228	0.785569
TRINITY_DN13711_c0_g1_i1_1	91.4478	17.4934	146.914	8.39823	3.07009	0.000521231	0.0654502	Up	0.86572	1.00808	0.6359	11.0454	10.3973	1.60164	11.5007
TRINITY_DN13713_c2_g5_i1_3	112.567	184.011	58.9835	0.320543	-1.64141	0.0251258	0.59276	Down	13.3663	6.36067	4.35016	2.02191	2.16858	4.34191	3.57231
TRINITY_DN13714_c0_g1_i1_2	18.0565	39.0224	2.33203	0.0597614	-4.06464	0.0209631	0.551139	Down	0	10.5158	6.33203	0.0825967	1.61658	2.32684e-30	2.54145e-27
TRINITY_DN13717_c1_g1_i1_4	137.956	294.745	20.3638	0.0690894	-3.85539	0.00618661	0.285841	Down	1.43725	15.9607	9.52281	7.16768e-27	4.26484e-26	2.0814	0.840877
TRINITY_DN13718_c0_g2_i9_5	1199.24	486.014	1734.16	3.56813	1.83517	0.0366717	0.699751	Up	9.14159	11.3157	6.99707	32.6126	28.5257	71.062	20.7017
TRINITY_DN13722_c0_g2_i1_6	34.0363	77.5288	1.4169	0.0182758	-5.77392	0.0020343	0.153762	Down	0.254087	13.8156	8.16523	0.248031	3.47953e-48	0.366232	2.65389e-32
TRINITY_DN13727_c0_g2_i1_5	2482.95	185.995	4205.66	22.6117	4.499	0.00266271	0.180041	Up	21.3664	21.8378	22.8638	745.362	75.3431	331.641	1213.89
TRINITY_DN13729_c0_g2_i1_3	461.446	198.582	658.595	3.31649	1.72966	0.0202615	0.543466	Up	2.37427	6.28542	14.128	31.315	54.5691	14.8727	19.8214
TRINITY_DN13731_c0_g2_i21_5	173.515	38.6674	274.651	7.10291	2.82841	0.019288	0.529204	Up	0.337973	0.547548	3.0325	14.1257	9.16823	0.544175	20.3367
TRINITY_DN13734_c1_g1_i2_4	1851.69	935.503	2538.83	2.71386	1.44035	0.048014	0.776928	Up	5.96829	5.32434	8.06013	12.8666	20.306	11.4315	40.002
TRINITY_DN13735_c0_g1_i20_4	402.518	779.697	119.633	0.153436	-2.70429	0.00211561	0.156831	Down	7.14773	10.4421	23.7795	1.33394	1.99814	2.00226	4.77983
TRINITY_DN13739_c0_g1_i1_4	20.9132	48.7975	0	0	#NAME?	0.000339337	0.0476004	Down	2.46124e-28	7.32598	14.5582	6.68684e-29	1.13194e-33	1.36723e-34	1.60265e-20
TRINITY_DN13740_c1_g1_i2_4	1181.86	2120.72	477.725	0.225266	-2.1503	0.020582	0.546413	Down	9.62561	68.2918	69.4659	12.3458	18.4004	10.0549	12.5529
TRINITY_DN13742_c0_g1_i1_2	40.4061	74.9374	14.5076	0.193596	-2.36888	0.0371963	0.70152	Down	0.962132	10.2068	13.7417	5.15494	1.31595	0.947996	0
TRINITY_DN13743_c4_g1_i2_4	116.343	190.264	60.9018	0.320091	-1.64345	0.0282588	0.620896	Down	7.32605	5.8991	7.19948	1.75422	2.50609	2.36997	3.823
TRINITY_DN13745_c3_g2_i2_4	19545.3	37228.1	6283.24	0.168777	-2.56681	0.0465325	0.766703	Down	0.445223	674.949	986.41	221.429	121.103	0.738877	101.741
TRINITY_DN13745_c3_g3_i1_4	209.286	483.106	3.92019	0.00811455	-6.94527	0.00261334	0.178666	Down	7.74612e-13	22.1592	62.9376	1.26495e-09	0.141636	0.198785	0.795895
TRINITY_DN13751_c0_g1_i3_5	1677.58	3788.47	94.4083	0.0249199	-5.32656	0.0137342	0.438215	Down	3.84446	171.667	553.994	5.60417	16.9734	3.10608	3.5416
TRINITY_DN13753_c0_g1_i3_4	480.268	1050.94	52.2639	0.0497306	-4.32972	7.9809e-09	6.21333e-06	Down	28.6602	44.5871	47.8944	0.405601	0.645575	5.55674	2.72924
TRINITY_DN13753_c0_g2_i1_4	39.1225	91.2859	0	0	#NAME?	4.50685e-11	9.35651e-08	Down	6.83426	8.00598	8.76278	9.55461e-35	5.53399e-66	1.33481e-27	1.56148e-25
TRINITY_DN13770_c0_g3_i1_4	1583.85	3531.47	123.129	0.0348663	-4.84202	9.17426e-11	1.5872e-07	Down	86.0151	111.297	187.116	2.72432e-61	5.14018e-30	13.3911	7.21769
TRINITY_DN13778_c4_g2_i1_6	44.9153	85.0722	14.7977	0.173943	-2.52331	0.028088	0.620896	Down	1.78691	11.5607	11.8643	0.536796	6.83627	6.88104e-24	8.84716e-25
TRINITY_DN1378_c0_g1_i1_1	23.8917	3.04225	39.5287	12.9933	3.69969	0.00310936	0.197935	Up	0	0.303165	0.513902	2.90826	1.92329	6.19867	5.85037
TRINITY_DN13786_c2_g4_i2_3	45.4697	97.8605	6.17665	0.0631169	-3.98583	0.0100478	0.372953	Down	16.2568	3.08948	4.14923	0.328674	0.489662	1.29337	0.104622
TRINITY_DN13790_c0_g2_i2_6	96.3123	187.709	27.7645	0.147912	-2.75718	0.000366336	0.0496003	Down	16.314	11.623	22.5342	3.44375	0.347296	5.19388	2.32919
TRINITY_DN13799_c2_g1_i9_6	13402.1	21646.6	7218.79	0.333484	-1.58431	0.0326243	0.665049	Down	141.232	349.793	162.013	83.3919	0.336904	148.516	108.264
TRINITY_DN13800_c0_g2_i3_4	677.358	311.566	951.702	3.05457	1.61097	0.0297238	0.638365	Up	5.89562	2.65821	7.15582	26.438	21.1373	8.47219	19.4686
TRINITY_DN13803_c2_g1_i2_3	32.6724	74.1506	1.56375	0.0210888	-5.56738	0.00927057	0.360218	Down	9.92095	1.5368	1.60543	8.04132e-05	0.209778	0.254923	1.64682e-48
TRINITY_DN13803_c2_g6_i1_3	39.5418	86.3012	4.47221	0.0518209	-4.27032	0.00923946	0.360218	Down	9.12625	1.39632	2.4754	0.202875	6.08458e-28	0.801643	1.1294e-28
TRINITY_DN13813_c0_g2_i1_3	140.293	221.758	79.1941	0.357119	-1.48552	0.0461409	0.764702	Down	8.25269	16.2852	20.594	7.35907	7.76777	4.21889	6.34253
TRINITY_DN13826_c0_g1_i1_3	6.93427	14.2824	1.42317	0.0996451	-3.32706	0.0471212	0.771505	Down	3.78898	1.20242	1.0957	0.476079	0	0.481872	0
TRINITY_DN13830_c0_g1_i1_6	1497.5	2303.9	892.691	0.387469	-1.36785	0.0374537	0.703041	Down	29.1479	26.4382	15.2871	10.1937	5.65307	17.4056	9.63736
TRINITY_DN13831_c0_g1_i1_6	5601.97	10537	1900.68	0.180381	-2.47088	0.00943472	0.362312	Down	38.323	167.171	94.9546	28.0519	31.2653	13.9975	14.0457
TRINITY_DN13831_c0_g3_i5_6	4431.72	10200.7	105.022	0.0102956	-6.60183	1.48246e-16	1.53884e-12	Down	99.1556	195.457	144.611	4.93923	0.783548	1.15625	0.0683597
TRINITY_DN13831_c0_g4_i1_6	158.538	332.462	28.0956	0.0845077	-3.56477	0.0138112	0.439768	Down	6.64292	45.6813	18.2142	5.00445	3.40456	1.09915	0
TRINITY_DN13834_c0_g1_i8_3	943.295	419.582	1336.08	3.18431	1.67098	0.0242685	0.585168	Up	3.77589	1.77654	6.31573	17.1958	12.7047	17.2584	11.2427
TRINITY_DN13839_c1_g1_i1_5	171.639	75.6588	243.625	3.22005	1.68708	0.0283724	0.620903	Up	2.0515	2.63766	3.99413	6.77516	9.23074	8.63625	20.1278
TRINITY_DN13842_c1_g1_i1_5	5.70346	0	9.98106	Inf	Inf	0.0306186	0.648636	Up	0	0	0	0.72448	0	1.09521	1.52025
TRINITY_DN13842_c1_g1_i8_3	2529.43	4925.68	732.238	0.148657	-2.74994	0.0443764	0.751234	Down	294.597	48.3866	71.3615	27.0592	12.6203	25.885	30.3236
TRINITY_DN13845_c0_g1_i1_2	6.60324	0	11.5557	Inf	Inf	0.0174896	0.504433	Up	0	0	0	1.82783	3.45436	1.19756	0.425352
TRINITY_DN13866_c1_g1_i1_3	20.9261	39.0644	7.32234	0.187443	-2.41548	0.0219573	0.56047	Down	5.63805	2.7667	2.12006	0.906703	0.853071	1.32985	0
TRINITY_DN13869_c0_g4_i1_4	19.6842	38.6837	5.43457	0.140487	-2.83149	0.0124487	0.416843	Down	2.78855	2.66788	4.34434	0.486013	1.10984	1.19807e-28	0.753277
TRINITY_DN13874_c3_g2_i3_4	12127.1	28259.9	27.47	0.00097205	-10.0067	1.07285e-27	3.34097e-23	Down	481.046	692.325	693.429	8.37923e-05	2.74375e-11	2.01903	0.781077
TRINITY_DN13878_c2_g2_i5_5	2424.25	785.788	3653.1	4.64896	2.21691	0.00245171	0.173126	Up	2.88319	3.63456	13.3179	26.7601	49.5472	38.7621	29.7895
TRINITY_DN13882_c0_g1_i11_5	163.211	336.027	33.599	0.0999892	-3.32208	0.00905156	0.356352	Down	0.739371	9.26988	6.89903	0.799108	1.04206	0.14629	0.780089
TRINITY_DN13882_c0_g4_i1_5	24.1464	53.3866	2.21618	0.0415119	-4.59033	0.00263343	0.178666	Down	1.4201	7.26153	2.78586	0.151318	0.2942	0.17494	0.154456
TRINITY_DN13889_c1_g1_i1_4	17.1781	0	30.0616	Inf	Inf	9.71822e-05	0.0195221	Up	9.05098e-08	0.00668593	4.35094e-13	0.938695	2.42361	1.87126	0.697499
TRINITY_DN13894_c1_g6_i1_5	14.2135	0	24.8736	Inf	Inf	0.000341087	0.0476313	Up	0	5.89837e-05	0	3.06843	4.11834	1.88148	8.74015
TRINITY_DN13895_c4_g4_i4_6	32.9437	76.8686	0	0	#NAME?	0.000371962	0.050144	Down	0.000794194	10.2011	4.94571	8.40058e-34	6.82516e-19	1.05598e-43	3.23121e-43
TRINITY_DN13896_c0_g1_i5_3	241.816	419.494	108.557	0.258781	-1.95019	0.0433556	0.747171	Down	13.7159	3.22226	11.5469	2.09544e-17	1.60897	3.47487e-10	10.5123
TRINITY_DN13899_c2_g2_i7_3	101.557	195.414	31.164	0.159477	-2.64858	0.000686115	0.0778358	Down	7.14681	5.30516	4.87694	0.992743	1.92552	1.00794	0.488755
TRINITY_DN13900_c1_g3_i3_3	139.194	220.739	78.0361	0.353523	-1.50013	0.0397387	0.721291	Down	13.8443	9.65753	5.45249	2.14882	3.38698	4.86295	5.96706
TRINITY_DN13901_c4_g1_i1_4	28.9113	66.5235	0.702177	0.0105553	-6.56589	0.00414779	0.227802	Down	0	3.76378	10.0644	2.03486e-14	0	0.194376	4.35915e-28
TRINITY_DN13901_c4_g2_i1_4	1504.78	3409.53	76.2149	0.0223535	-5.48336	0.00112773	0.104771	Down	0.490194	256.888	363.977	5.73441	7.61171	1.56336	7.51119
TRINITY_DN13901_c4_g3_i1_4	12.9317	2.46249	20.7836	8.44007	3.07726	0.0463415	0.765175	Up	0.397832	0	0.366212	0.71875	1.58946	3.74526	3.70536
TRINITY_DN13901_c5_g4_i2_4	18.2418	2.86224	29.7765	10.4032	3.37896	0.0131177	0.426282	Up	0.271898	0.0942745	5.55735e-42	0.600986	1.73298	2.14388	1.99403
TRINITY_DN13902_c3_g2_i1_6	2070.85	4731.71	75.203	0.0158934	-5.97543	0.000374009	0.0502026	Down	0.187409	103.679	128.587	4.4797	0.545021	0.163302	0.479167
TRINITY_DN13902_c3_g3_i1_4	487.793	966.544	128.73	0.133186	-2.90848	0.0215704	0.556063	Down	3.3143	51.9867	81.9102	15.6719	2.42226	3.19249	7.01229
TRINITY_DN13902_c3_g3_i1_6	36.7155	85.6694	0	0	#NAME?	0.000195803	0.0322618	Down	1.68556e-52	4.47312	9.84877	1.10775e-28	0	0	0
TRINITY_DN13907_c0_g1_i1_1	16.4597	0	28.8044	Inf	Inf	0.0267265	0.607069	Up	0	0	0	0	0.457529	3.93242	11.5716
TRINITY_DN13907_c2_g4_i1_4	4.01582	9.37024	0	0	#NAME?	0.020647	0.546696	Down	1.21095e-66	2.09727	1.27358	4.27211e-60	0	0	2.90855e-37
TRINITY_DN13908_c1_g6_i1_4	33.0266	70.5283	4.90031	0.0694801	-3.84726	0.00635951	0.29081	Down	0.415394	10.5455	9.26592	0.165985	0.602765	0.774281	0.57948
TRINITY_DN13913_c2_g1_i1_6	50.795	112.187	4.75108	0.0423497	-4.56151	0.000128469	0.0239559	Down	5.58616	9.05577	2.0357	1.36784e-22	0.885098	0.320914	1.8078e-28
TRINITY_DN13915_c0_g2_i3_5	37932.2	82390.2	4588.63	0.0556939	-4.16634	0.0233988	0.577117	Down	2873.6	984.625	69.3194	34.2828	209.433	106.467	3.02968
TRINITY_DN13915_c0_g4_i1_5	538.591	244.889	758.868	3.09882	1.63172	0.0288595	0.627593	Up	15.8271	6.27593	4.99437	41.1305	49.7059	14.4367	28.9603
TRINITY_DN13916_c2_g6_i1_4	37.1025	85.1034	1.10177	0.0129462	-6.27132	0.0135773	0.433652	Down	0	19.7793	6.0661	0.13703	0	0	0.425045
TRINITY_DN13917_c0_g1_i1_3	928.435	1634.43	398.94	0.244086	-2.03454	0.00261792	0.178666	Down	12.2487	12.4785	10.9238	4.70198	2.76851	3.65679	2.50208
TRINITY_DN13920_c2_g2_i1_5	13.2549	28.056	2.15402	0.076776	-3.7032	0.00654042	0.292967	Down	1.65544	1.44066	0.328087	0.0840268	0.347579	8.68567e-24	2.25391e-41
TRINITY_DN13921_c0_g1_i4_6	6361.38	11594.6	2436.49	0.21014	-2.25057	0.0467008	0.768516	Down	512.999	164.149	110.293	24.2982	20.4959	189.108	16.4698
TRINITY_DN13922_c0_g1_i1_6	66.5896	139.492	11.9125	0.0853989	-3.54964	3.12316e-05	0.00797199	Down	4.08216	7.53435	9.82754	0.592964	0	1.88357	0.291247
TRINITY_DN13923_c0_g1_i1_4	21.7006	47.2184	2.56234	0.0542657	-4.20382	0.000259643	0.0388729	Down	6.28255	4.59038	7.6286	0.508658	0	0.619024	0.276938
TRINITY_DN13926_c2_g1_i1_6	31557.5	61825.4	8856.58	0.143251	-2.80338	0.031685	0.65529	Down	38.4832	2939.64	2898.94	2.37683	275.73	1003.58	16.7966
TRINITY_DN13928_c0_g1_i1_5	142.717	56.4844	207.392	3.67167	1.87644	0.0245384	0.587808	Up	3.22633	2.71306	7.21704	12.7669	37.8197	16.1258	10.101
TRINITY_DN13932_c4_g10_i1_6	27.6067	64.4157	0	0	#NAME?	0.00191981	0.147253	Down	1.58868e-62	11.7468	3.92939	0	4.02359e-46	5.29845e-75	0
TRINITY_DN13932_c4_g7_i1_6	8.03322	0.81129	13.4497	16.5781	4.05121	0.0422192	0.738623	Up	0	0.294102	0	2.07931	1.64922	0.321232	4.64552
TRINITY_DN13938_c2_g1_i4_3	839.942	1475.51	363.263	0.246194	-2.02213	0.00348338	0.211043	Down	9.10617	26.5116	23.0031	6.98078	5.90763	6.21079	3.69793
TRINITY_DN13939_c0_g1_i9_6	1664.43	2685.54	898.598	0.334606	-1.57947	0.0401225	0.723064	Down	54.8905	25.5008	14.4835	15.4832	6.19489	21.6286	5.49808
TRINITY_DN13941_c0_g2_i1_5	12.4454	1.02547	21.0103	20.4884	4.35673	0.0246162	0.588865	Up	0.463519	3.70714e-25	1.7273e-29	1.90219	4.51853e-39	7.21194	4.94615
TRINITY_DN13942_c6_g1_i1_4	28.2406	57.0668	6.62096	0.116021	-3.10754	0.0022663	0.164895	Down	9.37401	1.93132	7.43095	2.90593e-07	2.41479	0.433292	0.704854
TRINITY_DN13945_c1_g1_i8_6	18454.6	28787.8	10704.7	0.371848	-1.42722	0.0393811	0.717444	Down	681.237	209.627	381.572	148.345	25.1553	373.42	174.475
TRINITY_DN13947_c4_g5_i1_3	7.4988	0	13.1229	Inf	Inf	0.0102026	0.374617	Up	0	0	1.64384e-62	1.39879	4.00725	0.832347	1.12828
TRINITY_DN13949_c1_g6_i1_4	59.8757	113.713	19.4974	0.171461	-2.54405	0.0308648	0.651591	Down	0.889394	1.95019	5.3824	0.281815	0.151972	0.702947	1.06133
TRINITY_DN13954_c1_g1_i1_4	310.231	583.864	105.006	0.179847	-2.47516	0.015828	0.476231	Down	1.08548	7.85965	8.47017	0.441909	0.30321	1.40343	2.86961
TRINITY_DN13955_c4_g1_i1_6	14.8983	34.7627	0	0	#NAME?	0.000740995	0.0805545	Down	0	4.53876	9.56689	0	0	0	0
TRINITY_DN13956_c3_g2_i2_6	73.241	153.791	12.8288	0.083417	-3.58352	0.000754898	0.0805955	Down	8.40317	12.7988	2.86363	6.85306e-56	1.67785	1.54839	1.82588e-34
TRINITY_DN13957_c1_g2_i1_4	136.216	239.141	59.0215	0.246806	-2.01855	0.00665311	0.295556	Down	10.0186	11.1206	7.62012	2.32974	2.20718	3.58463	3.12549
TRINITY_DN13958_c0_g3_i1_6	150.641	251.382	75.0853	0.29869	-1.74328	0.0164968	0.487406	Down	8.10995	7.11819	5.48875	1.9684	1.40108	3.10617	3.2614
TRINITY_DN13975_c0_g4_i1_3	19.8981	35.6753	8.06521	0.226073	-2.14514	0.0461687	0.764755	Down	6.68723	3.82767	3.76684	1.50497	0.702105	0.742964	2.33658
TRINITY_DN13978_c3_g1_i2_6	436.859	951.372	50.9746	0.0535801	-4.22216	0.000725496	0.0801338	Down	2.98434	16.45	25.0454	2.15996	0.919332	0.0763765	0.583164
TRINITY_DN13980_c2_g3_i1_6	83.5558	179.293	11.7532	0.0655533	-3.93119	0.0389417	0.713762	Down	0	34.5353	14.8164	0.63385	3.94234	0	0.990559
TRINITY_DN13980_c2_g4_i2_6	5303.32	11807.5	425.179	0.0360092	-4.79549	0.0201874	0.543201	Down	0.0902403	929.2	371.178	11.0178	21.0943	0.917091	45.584
TRINITY_DN13983_c1_g1_i9_3	82.433	177.325	11.2638	0.0635207	-3.97663	6.90211e-06	0.00219325	Down	4.76116	1.34388	3.42576	5.38563e-09	2.39675e-09	0.284822	0.677798
TRINITY_DN13984_c2_g1_i1_4	29.3648	67.9435	0.430719	0.00633937	-7.30144	0.00057057	0.0694067	Down	0	7.99207	13.9252	0	0	0	0.257954
TRINITY_DN13984_c3_g5_i1_3	35.6736	61.3612	16.4078	0.267398	-1.90294	0.035898	0.692095	Down	6.10665	3.95132	2.49912	1.02624	0.640472	1.51801	2.10427
TRINITY_DN13986_c0_g1_i1_6	15.7194	34.8061	1.40435	0.040348	-4.63136	0.000446896	0.0584738	Down	4.15992	2.11935	2.64043	1.42255e-23	2.86958e-24	0.570749	0.00136959
TRINITY_DN13988_c4_g1_i4_3	1284	376.536	1964.61	5.21758	2.38338	0.0168093	0.49151	Up	13.0051	1.15655	14.5376	77.6911	106.407	21.7254	30.1193
TRINITY_DN13990_c2_g1_i7_6	1307.31	2399.07	488.481	0.203612	-2.2961	0.00749714	0.31982	Down	51.3008	26.7716	14.5455	0.371754	0.471694	16.9411	11.5841
TRINITY_DN13990_c2_g3_i1_6	27.2543	51.1965	9.29761	0.181606	-2.46111	0.0222569	0.56417	Down	10.5241	3.64655	2.43154	0.366975	0.676268	2.58445	1.07528
TRINITY_DN13991_c0_g1_i1_4	166.06	292.257	71.4125	0.244348	-2.03299	0.0042409	0.22976	Down	4.12088	2.49655	2.47388	0.210717	0.0871068	2.44973	0.628961
TRINITY_DN13995_c0_g4_i1_6	28.6161	50.6512	12.0898	0.238687	-2.06681	0.0409139	0.727641	Down	1.93477	7.43171	6.20606	1.73696	3.33246	0.336141	0.741665
TRINITY_DN13998_c0_g1_i1_2	33.8749	6.90672	54.1011	7.8331	2.96958	0.00596721	0.279857	Up	0.72146	0.385215	0.314639	3.49899	8.29333	2.42271	3.53159
TRINITY_DN14002_c0_g1_i1_3	718.784	1098.93	433.678	0.394638	-1.3414	0.0497191	0.785935	Down	9.19412	12.2818	14.7533	5.03948	5.04808	4.64117	8.0403
TRINITY_DN14006_c2_g1_i2_4	7345.42	16714.3	318.774	0.0190719	-5.7124	3.81818e-10	5.16965e-07	Down	87.9639	224.308	270.195	0.150864	0.0228515	0.963906	17.1542
TRINITY_DN14006_c2_g5_i1_4	641.45	1486.38	7.75294	0.00521599	-7.58284	1.8575e-06	0.000814709	Down	26.7536	32.0343	102.312	0	0	0	1.38816
TRINITY_DN14012_c0_g1_i7_4	445.954	708.905	248.741	0.350881	-1.51095	0.0300402	0.643275	Down	9.3465	9.55478	7.65752	1.81484	4.31567	3.42792	5.44921
TRINITY_DN14017_c0_g4_i1_3	7534.2	519.013	12795.6	24.6537	4.62373	0.00691831	0.303441	Up	16.1891	12.0373	2.40163	660.545	293.145	118.49	117.327
TRINITY_DN14018_c0_g1_i3_3	10633.2	24744.4	49.836	0.00201403	-8.9557	0.0157873	0.475467	Down	2204.84	112.534	7.66082	0.219824	2.24057	3.56396	1.25791
TRINITY_DN14019_c0_g1_i13_4	14.4151	1.70912	23.9446	14.0099	3.80837	0.0156139	0.471611	Up	0.0640107	0.00361456	1.95281e-07	0.463301	0.0330782	0.50779	0.407354
TRINITY_DN14020_c0_g1_i1_6	2349.44	1066.21	3311.87	3.10621	1.63515	0.0270847	0.610813	Up	12.2959	7.48215	4.91054	8.88971	51.3631	23.2238	41.5712
TRINITY_DN14021_c0_g1_i1_1	5.98262	0	10.4696	Inf	Inf	0.0247474	0.589189	Up	0	0	0	1.28745	2.73275	0	1.64228
TRINITY_DN14022_c4_g2_i1_3	23.4222	0	40.9888	Inf	Inf	0.0370516	0.70058	Up	4.27261e-19	5.35244e-23	1.40347e-20	1.84469	6.80973	3.16595e-25	3.8607e-22
TRINITY_DN14027_c3_g1_i2_6	1901.51	3788.07	486.588	0.128453	-2.96069	2.43195e-05	0.00641807	Down	56.6736	93.2857	55.8187	9.63857	13.3633	10.479	8.86076
TRINITY_DN14027_c3_g7_i1_6	18.0542	36.6291	4.12304	0.112562	-3.15121	0.0458103	0.76219	Down	3.8659e-39	5.57687	3.51733	8.64864e-18	0.113133	0.132402	1.42399
TRINITY_DN14030_c2_g8_i1_4	26.9092	49.4547	10	0.202205	-2.30611	0.0186997	0.519471	Down	3.66165	1.95669	4.54365	0.26823	0.707765	1.82237	0.276928
TRINITY_DN14039_c0_g3_i2_5	26.6733	55.8247	4.80981	0.0861592	-3.53685	0.000823866	0.0848476	Down	3.01467	5.88024	3.74206	0.560646	0.504487	0.673881	1.32663e-33
TRINITY_DN14039_c1_g3_i1_6	28043.2	64770.2	498.021	0.00768904	-7.02298	0.000825562	0.0848476	Down	5.4128	2500	1300.46	17.3356	27.6144	1.38857	1.79152
TRINITY_DN14041_c1_g1_i1_4	5.31956	12.4123	0	0	#NAME?	0.00699206	0.305814	Down	3.65984e-22	0.351882	0.906145	8.28452e-40	0	1.72091e-35	6.15283e-60
TRINITY_DN14042_c0_g5_i1_6	102.617	168.487	53.2145	0.315838	-1.66275	0.0298219	0.639308	Down	7.27703	12.5786	6.09281	2.00978	2.03442	6.27334	2.57024
TRINITY_DN14050_c2_g2_i12_4	543.695	861.631	305.242	0.354261	-1.49712	0.0226188	0.566347	Down	17.8582	9.39283	5.74918	7.55835	4.46328	4.7104	1.48917
TRINITY_DN14050_c2_g4_i1_4	26.5498	61.3254	0.468118	0.00763335	-7.03347	0.00469131	0.240354	Down	0.278401	5.21024	17.1984	0	2.93946e-35	0.282359	6.8421e-47
TRINITY_DN14051_c5_g3_i1_4	19.4535	40.8877	3.37788	0.0826136	-3.59748	0.0310487	0.653745	Down	8.54913e-21	4.9291	9.50755	0.164206	1.80183	4.67967e-15	8.80286e-08
TRINITY_DN14053_c1_g1_i1_4	91.9646	148.107	49.8577	0.336633	-1.57075	0.0386462	0.713755	Down	6.32913	3.00382	4.65909	0.874964	3.5079	2.45493	0.64489
TRINITY_DN14055_c0_g1_i1_3	3596.59	6335.35	1542.52	0.243479	-2.03813	0.00262964	0.178666	Down	49.6547	56.1168	57.8772	18.3772	22.2774	9.78036	13.2404
TRINITY_DN14057_c0_g1_i1_6	18.3127	34.2986	6.32334	0.184361	-2.43939	0.0336144	0.67231	Down	1.32009	4.90126	3.70213	0.86752	0	0.52161	1.56533
TRINITY_DN14060_c0_g1_i1_4	43.5884	83.8943	13.3591	0.159237	-2.65075	0.00360055	0.213571	Down	4.44869	10.817	12.8689	1.18565	2.09652	1.87759	1.93734
TRINITY_DN14060_c0_g2_i1_4	9802.93	17666	3905.63	0.221082	-2.17735	0.0081306	0.335802	Down	39.8176	186.267	185.616	40.9102	47.8708	26.6274	30.2066
TRINITY_DN14062_c1_g1_i7_3	11966.1	21526.5	4795.82	0.222787	-2.16627	0.00274155	0.183601	Down	89.0853	280.714	295.898	36.8541	42.1916	115.106	36.8042
TRINITY_DN14063_c2_g3_i1_6	14.7207	33.4868	0.646079	0.0192935	-5.69574	0.000150559	0.0264891	Down	1.30066	2.71046	2.34944	3.87388e-70	1.72439e-71	5.0409e-86	0.222934
TRINITY_DN14067_c4_g1_i1_4	24.8332	53.9898	2.96573	0.0549314	-4.18623	0.0113393	0.39587	Down	1.58414e-50	3.28501	5.3551	0.0782641	0.666917	0	0.0753231
TRINITY_DN14069_c0_g2_i1_5	175.113	296.357	84.1793	0.284047	-1.8158	0.0137562	0.438466	Down	11.2376	20.1034	30.0977	5.52503	3.90176	3.1786	15.4145
TRINITY_DN14073_c3_g1_i5_6	335.498	722.993	44.8773	0.0620715	-4.00992	8.72778e-08	5.43584e-05	Down	11.5912	11.8683	6.21351	0.707645	0.944639	1.12421	0.129242
TRINITY_DN14074_c4_g2_i1_4	223.936	521.318	0.899003	0.00172448	-9.17962	8.49299e-06	0.0026448	Down	0.503189	27.007	19.8099	0.0547243	0.0541166	4.55422e-45	2.58572e-41
TRINITY_DN14074_c4_g3_i1_4	29.6379	51.7843	13.0281	0.251584	-1.99089	0.0355131	0.687758	Down	3.78144	1.43731	7.25434	1.19028	1.28827	1.25276	1.21196
TRINITY_DN14078_c0_g2_i1_4	21.1283	45.679	2.71521	0.0594411	-4.0724	0.000519105	0.0654502	Down	1.368	3.96505	4.26861	3.55038e-67	3.20292e-71	0.504883	0.387626
TRINITY_DN14078_c1_g7_i1_6	40.3969	80.5283	10.2984	0.127886	-2.96707	0.00148138	0.124813	Down	12.8328	8.83425	2.96731	1.6341	3.51519	5.58769e-46	3.78064e-27
TRINITY_DN14079_c1_g4_i1_6	27.5018	64.1708	0	0	#NAME?	0.000943783	0.0933027	Down	6.8362e-44	5.52453	16.1529	1.40572e-54	4.91816e-34	1.28682e-46	4.8197e-34
TRINITY_DN14079_c2_g3_i3_5	26.2833	60.1125	0.911347	0.0151607	-6.04352	1.33074e-06	0.00062789	Down	2.94967	5.18812	3.9867	8.77565e-28	0.0884269	0.216431	8.82587e-24
TRINITY_DN1408_c0_g1_i1_4	47.6199	108.749	1.77282	0.0163019	-5.93882	0.0132853	0.428486	Down	0	5.16053	18.3285	0.166612	0	0	0.488725
TRINITY_DN14080_c0_g1_i4_5	6192.08	13236.9	908.441	0.0686293	-3.86503	0.0309069	0.65164	Down	8.5914	391.6	1044.45	47.7622	63.3814	2.11539	45.8628
TRINITY_DN14080_c1_g1_i6_4	108.621	210.802	31.9848	0.151729	-2.72043	0.0498913	0.785935	Down	0.0355273	5.2035	8.08045	1.33687e-18	5.68996e-20	0.634698	2.64377
TRINITY_DN14081_c0_g2_i1_6	17.4218	40.6509	0	0	#NAME?	0.0141704	0.443861	Down	0.701155	13.0884	1.40659	1.36935e-13	9.27567e-55	1.50713e-69	6.85297e-53
TRINITY_DN14092_c0_g6_i1_3	82.484	191.601	0.646079	0.003372	-8.21218	0.001207	0.109265	Down	11.9466	4.12606	2.82272e-27	6.37783e-24	4.90418e-23	1.46244e-25	0.0808345
TRINITY_DN14094_c0_g1_i1_2	11.9477	0	20.9084	Inf	Inf	0.0182495	0.514696	Up	0	0	0	5.12282	6.71814	0	0
TRINITY_DN14098_c2_g3_i1_5	11.7086	0	20.4901	Inf	Inf	0.0183642	0.516136	Up	1.37158e-09	0.00168223	1.12674e-09	1.2272	1.5919	4.65599e-08	2.95973e-05
TRINITY_DN14107_c0_g3_i1_5	9.12212	0	15.9637	Inf	Inf	0.0242779	0.585168	Up	1.22344e-09	0	1.15071e-18	6.96528e-17	1.35826e-11	3.74861	3.72456
TRINITY_DN14111_c4_g2_i1_5	23.6563	44.8268	7.77849	0.173523	-2.5268	0.0415241	0.731542	Down	3.62874	8.72084	1.53996	2.0061e-25	1.51863	0.673556	1.75877
TRINITY_DN14112_c0_g1_i4_5	415.845	119.646	637.994	5.33234	2.41477	0.0016252	0.13389	Up	0.455041	0.373334	3.28102	11.3764	12.7476	4.16333	6.03413
TRINITY_DN14116_c0_g1_i1_5	3640.11	5639.28	2140.72	0.379609	-1.39741	0.0410628	0.728113	Down	36.5506	99.6941	73.6836	22.4279	14.5906	38.5697	51.2678
TRINITY_DN14117_c0_g1_i1_6	5.25014	12.2503	0	0	#NAME?	0.0150172	0.461194	Down	0	3.88542	1.34838	0	0	0	0
TRINITY_DN1412_c0_g1_i1_3	36.8855	74.2601	8.85455	0.119237	-3.0681	0.00114458	0.10528	Down	11.8023	10.678	4.62124	1.68416	0	0.921574	2.51191
TRINITY_DN14123_c1_g1_i1_5	1590.67	2763.37	711.147	0.257348	-1.95821	0.00345151	0.210011	Down	44.4402	34.078	46.7925	7.6509	7.6249	19.5075	15.7049
TRINITY_DN14125_c0_g1_i1_1	141.132	50.4805	209.12	4.14259	2.05053	0.0111913	0.391144	Up	7.04394	6.24874	5.483	17.4376	18.3834	50.6785	35.2902
TRINITY_DN14125_c0_g1_i2_5	2529.25	918.77	3737.1	4.06751	2.02415	0.00857896	0.344845	Up	3.5261	3.68703	25.2926	77.6133	42.2764	57.3047	24.3039
TRINITY_DN14128_c0_g3_i3_4	418.98	913.334	48.215	0.0527901	-4.24359	2.96932e-05	0.00764195	Down	18.1106	41.6849	71.7042	0.373013	0.408404	1.90366	8.54599
TRINITY_DN14128_c0_g6_i1_4	100.027	215.254	13.6063	0.0632104	-3.98369	2.05269e-06	0.000863822	Down	6.71499	9.80619	8.03493	0.300311	0.879383	0.0196575	1.37003
TRINITY_DN1413_c0_g1_i1_4	251.783	433.65	115.382	0.266072	-1.91011	0.0471609	0.771748	Down	80.0848	19.2734	26.3131	5.93009	7.53409	17.6575	21.5076
TRINITY_DN14140_c0_g1_i1_6	3368.33	6399.44	1095.01	0.17111	-2.54701	0.000169171	0.0286312	Down	154.605	215.891	111.733	51.1901	17.2115	50.3213	8.81781
TRINITY_DN14147_c0_g2_i1_4	41.2623	84.2676	9.00835	0.106902	-3.22564	0.0142105	0.443861	Down	0.533244	8.68363	6.26867	1.13257	0.9248	0.21439	0.38042
TRINITY_DN14148_c5_g4_i2_4	157.01	364.305	1.53889	0.00422419	-7.88711	7.21416e-06	0.00226926	Down	1.04587	19.5244	21.1294	0.0742845	0.135964	1.22694e-26	0.0736893
TRINITY_DN14150_c0_g1_i1_6	5.77147	13.4668	0	0	#NAME?	0.004104	0.227386	Down	0.664736	2.2498	0.697121	0	0	0	0
TRINITY_DN14150_c1_g2_i7_5	56.67	102.216	22.5103	0.220223	-2.18297	0.00999526	0.372323	Down	3.80675	1.6172	2.81177	0.0443203	2.23705	0.504051	0.174164
TRINITY_DN14153_c1_g1_i10_3	18448.3	43014.9	23.3976	0.000543941	-10.8443	5.02607e-17	7.82584e-13	Down	254.701	913.146	836.045	0.0246335	0.0226257	1.04162	0.621488
TRINITY_DN14153_c1_g2_i1_5	161.678	303.706	55.157	0.181613	-2.46106	0.000787613	0.0825743	Down	22.5341	28.4134	30.0685	3.84967	1.5584	13.916	3.26564
TRINITY_DN14159_c0_g1_i1_4	90.8953	205.9	4.64186	0.0225443	-5.4711	0.00110674	0.10381	Down	0	28.4008	35.8047	0.94012	1.48016	0	0
TRINITY_DN14159_c0_g1_i10_5	523.762	1100.08	91.5259	0.0831996	-3.58728	0.022354	0.564584	Down	0.34554	8.66766	18.7362	3.13608	0.129699	0.133945	0.0694859
TRINITY_DN14161_c2_g2_i3_3	70777.2	150881	10699.4	0.0709129	-3.81781	0.027439	0.615175	Down	302.102	12104.4	5580.59	410.024	648.319	50.0526	1015.54
TRINITY_DN14164_c2_g3_i2_4	57.8987	134.236	0.646079	0.00481302	-7.69884	1.96116e-05	0.00535723	Down	0.665315	12.8276	13.1598	0	0	0	0.181419
TRINITY_DN14166_c1_g1_i1_4	8.80667	0.81129	14.8032	18.2465	4.18955	0.0313514	0.654388	Up	0	0.241215	0	1.61986	0.223782	1.91922	2.35309
TRINITY_DN14170_c1_g1_i11_3	1550.41	2596.63	765.745	0.294899	-1.76171	0.00811629	0.335802	Down	49.5557	45.2978	21.5318	27.8082	20.2761	6.02672	0.166411
TRINITY_DN14170_c1_g1_i3_5	227.346	365.481	123.744	0.33858	-1.56243	0.0275778	0.616511	Down	13.4043	17.0133	17.8678	1.29567	1.01706	12.2728	11.0094
TRINITY_DN14173_c1_g5_i1_4	65.0333	132.593	14.3632	0.108325	-3.20656	0.0283323	0.620896	Down	0.541151	2.35001	6.38802	0.146938	0.138094	0.598514	0.675728
TRINITY_DN14179_c0_g1_i1_3	1935.93	4005.28	383.91	0.095851	-3.38306	1.96207e-06	0.00084495	Down	59.6121	96.0042	55.0914	4.81317	11.9883	11.255	4.25249
TRINITY_DN14186_c0_g3_i1_3	49.6304	89.9925	19.3587	0.215115	-2.21682	0.00992315	0.371862	Down	5.5426	2.5	9.97604	3.86146	1.72466	0.278713	0.0932337
TRINITY_DN14188_c0_g1_i1_5	55.0586	19.0242	82.0844	4.31474	2.10927	0.038814	0.713755	Up	0	1.10834	1.72206	4.6257	7.16093	2.99629e-78	7.90324
TRINITY_DN14190_c1_g2_i2_4	2133.94	4018.35	720.632	0.179335	-2.47927	0.0415839	0.731619	Down	29.7462	157.679	57.1625	21.7094	19.0433	14.3859	15.607
TRINITY_DN14194_c0_g1_i1_6	18.7045	39.786	2.89343	0.0727249	-3.78141	0.0167204	0.490751	Down	3.35241	11.1572	2.15572	0	0.869945	1.11231	0
TRINITY_DN14195_c0_g4_i1_5	408.637	141.72	608.824	4.29597	2.10298	0.00576884	0.274492	Up	3.00949	1.71595	6.47512	22.0354	20.8866	16.9378	15.2098
TRINITY_DN14196_c0_g3_i2_4	68.5462	159.941	0	0	#NAME?	1.49935e-05	0.0042801	Down	0	11.5955	19.4301	0	0	0	1.28081e-45
TRINITY_DN14208_c0_g1_i1_4	17.9094	38.6795	2.33182	0.0602856	-4.05204	0.00139011	0.121598	Down	1.19741	5.2202	3.49096	2.95918e-28	0.566017	6.93967e-41	0.457375
TRINITY_DN14210_c3_g1_i1_4	241.85	419.398	108.69	0.259157	-1.9481	0.00649732	0.292648	Down	47.9529	47.1832	36.393	15.6203	20.0799	6.2733	13.0791
TRINITY_DN14210_c5_g2_i1_4	243.917	473.041	72.0749	0.152365	-2.7144	0.0303674	0.646002	Down	6.6596	25.4583	61.7557	6.6796	4.52979e-18	5.35152	10.1669
TRINITY_DN14215_c0_g4_i1_5	34.4295	1.13577	59.3998	52.2991	5.70871	0.0106674	0.380955	Up	0	0.138311	0.315485	12.3949	3.30214	1.11566	26.3579
TRINITY_DN14215_c0_g5_i7_5	7586.41	127.003	13181	103.785	6.69746	0.0208856	0.551139	Up	0.709871	3.92008	2.7335	157.56	30.6672	123.278	941.169
TRINITY_DN14216_c0_g1_i1_4	42.537	86.643	9.45744	0.109154	-3.19556	0.0375694	0.703085	Down	0	6.7936	13.5341	2.94725	0.431017	0	0
TRINITY_DN14221_c1_g3_i5_5	80.4851	141.261	34.9032	0.247083	-2.01694	0.00858208	0.344845	Down	8.73926	6.85458	9.33391	0.00985598	7.30874e-10	8.53636	0.714171
TRINITY_DN14221_c1_g9_i1_5	26.3501	51.5041	7.48459	0.14532	-2.78269	0.00577349	0.274492	Down	8.38152	1.1612	6.46413	0.000867312	0.724388	1.17753	1.73074
TRINITY_DN14222_c1_g2_i1_4	122.63	210.936	56.4003	0.267381	-1.90303	0.0124209	0.41636	Down	14.9198	19.7381	16.8337	0	0.183165	6.81313	15.1338
TRINITY_DN14225_c2_g2_i1_4	137.054	236.707	62.3142	0.263255	-1.92547	0.00840787	0.340924	Down	6.72703	4.45508	10.0183	3.36765	2.60703	1.28214	1.48604
TRINITY_DN14225_c4_g2_i2_3	118.431	198.9	58.0795	0.292004	-1.77594	0.0146457	0.452013	Down	14.5277	5.78564	12.9008	4.81232	3.0364	3.95509	3.30379
TRINITY_DN14229_c0_g1_i1_4	44.9004	83.6682	15.8246	0.189135	-2.40251	0.00953577	0.364573	Down	13.0021	1.68132	13.4735	2.24099	1.91557	2.24787	1.73661
TRINITY_DN14232_c0_g2_i5_4	8118.6	12341.2	4951.64	0.401228	-1.31751	0.046871	0.769431	Down	101.768	201.51	243.966	151.994	100.208	64.654	26.9582
TRINITY_DN14232_c0_g5_i1_4	78.2691	131.523	38.329	0.291425	-1.7788	0.0233483	0.577117	Down	4.96211	4.34035	10.3102	3.92222	4.47546	0.581437	0.0870026
TRINITY_DN14237_c1_g1_i3_3	989.314	2139.27	126.846	0.0592939	-4.07597	0.00362815	0.214224	Down	46.5555	34.5119	2.01578	0.581791	5.56164	1.68491	0.3215
TRINITY_DN14243_c1_g1_i3_4	1050.65	1834.98	462.409	0.251997	-1.98852	0.00352891	0.212129	Down	14.0131	11.8627	17.546	1.29365	0.558519	4.58429	10.9773
TRINITY_DN14247_c2_g5_i4_3	487.182	879.198	193.169	0.219711	-2.18632	0.00169072	0.137111	Down	14.8541	10.9546	11.6061	0.261576	0.51705	3.74216	8.64235
TRINITY_DN14252_c0_g1_i1_2	49.7984	17.3023	74.1704	4.28675	2.09988	0.0256443	0.596407	Up	0.719269	0.723961	1.45155	5.66621	7.85576	3.46842	2.5938
TRINITY_DN14259_c0_g1_i1_6	17.8914	41.1723	0.430719	0.0104614	-6.57878	0.00435492	0.231064	Down	1.02816e-25	7.13352	3.47711	3.14762e-50	4.25521e-17	1.2647e-12	0.228182
TRINITY_DN14259_c0_g1_i3_4	99.2547	231.594	0	0	#NAME?	3.04069e-06	0.00115476	Down	1.10996	15.724	8.64278	6.2102e-55	1.34993e-50	0	0
TRINITY_DN14259_c2_g3_i1_4	270.426	444.694	139.724	0.314203	-1.67023	0.0177849	0.509442	Down	12.6037	11.6668	7.51264	0.946426	1.36193	5.79461	7.81372
TRINITY_DN14261_c0_g1_i2_5	959.817	363.365	1407.16	3.87257	1.95329	0.0152856	0.464203	Up	7.22231	0.308542	0.247751	5.33398	18.5235	8.40471	16.1057
TRINITY_DN14264_c0_g1_i1_2	7.51433	0	13.1501	Inf	Inf	0.0103799	0.378058	Up	0	0	0	1.44495	3.45566	2.83964	1.46029
TRINITY_DN14269_c4_g1_i5_4	6553.76	15015.1	207.72	0.013834	-6.17563	0.000100368	0.019782	Down	143.288	529.379	171.609	0.0138766	10.6726	1.25689	7.88971
TRINITY_DN14271_c3_g1_i2_3	131.165	213.044	69.7554	0.327423	-1.61077	0.0263764	0.603962	Down	4.18048	4.52436	4.34082	2.7999	1.2219	1.95371	0.661125
TRINITY_DN14273_c2_g1_i2_4	94.7587	25.1594	146.958	5.84109	2.54624	0.0387082	0.713755	Up	0.74891	0.782671	0.768823	2.46128	5.83266	1.81766	11.8795
TRINITY_DN14274_c0_g3_i1_4	19.4039	38.5633	5.03439	0.130549	-2.93734	0.0111477	0.391144	Down	1.4658	4.41347	8.80401	0	0.221652	0.721741	2.16498
TRINITY_DN14276_c1_g2_i6_5	5414.9	2327.38	7730.55	3.32157	1.73186	0.014063	0.44236	Up	14.8907	26.6613	19.374	109.24	98.2673	34.3441	83.2118
TRINITY_DN14278_c2_g2_i2_4	1291.77	3011.03	2.33195	0.00077447	-10.3345	4.06834e-09	3.334e-06	Down	33.1795	71.7152	170.298	1.82154e-41	0.303367	0.0424551	0.0397585
TRINITY_DN14284_c2_g1_i1_3	187724	305257	99573.7	0.326196	-1.61619	0.0129683	0.425259	Down	9778.48	8164.56	5280.76	1003.35	1273.9	7827.59	1545.93
TRINITY_DN14285_c0_g1_i1_1	15.6412	3.76648	24.5473	6.51731	2.70428	0.0489706	0.782106	Up	0.184994	0.401215	0.378069	2.60188	0.937127	3.71686	1.88205
TRINITY_DN14285_c0_g2_i1_4	180.472	289.994	98.3301	0.339076	-1.56032	0.0294754	0.63478	Down	23.7676	18.8431	12.4004	2.87474	7.54871	11.4437	7.72086
TRINITY_DN14293_c0_g1_i1_5	15.0386	0	26.3176	Inf	Inf	0.000252684	0.0383846	Up	3.90432e-85	0	0	2.78584	3.84329	7.23126	1.89233
TRINITY_DN14305_c2_g8_i1_3	74.1277	124.926	36.0291	0.288404	-1.79384	0.0247772	0.589398	Down	8.48198	6.77492	5.60923	1.08575	3.17606	2.52843	2.92738
TRINITY_DN14308_c0_g1_i3_4	549.023	990.292	218.071	0.220209	-2.18305	0.00389546	0.221771	Down	17.5204	7.80305	29.0482	3.44426	1.28454	9.59932	3.8386
TRINITY_DN14314_c0_g1_i1_6	46.04	82.5758	18.6382	0.22571	-2.14746	0.0122733	0.414149	Down	13.7305	15.1513	6.03536	2.95675	0	7.38085	1.69883
TRINITY_DN14315_c0_g1_i4_5	7388.61	11659.5	4185.43	0.358971	-1.47806	0.0201532	0.543201	Down	197.71	88.067	133.811	47.2944	11.0554	116.183	56.0106
TRINITY_DN14317_c2_g2_i1_5	178.22	312.865	77.2356	0.246865	-2.0182	0.00601717	0.280198	Down	10.623	13.194	9.38783	1.58738	4.11139	4.26949	3.13922
TRINITY_DN14329_c3_g1_i5_5	5296.09	12329.1	21.3502	0.00173169	-9.1736	1.45779e-12	5.04412e-09	Down	563.929	206.181	228.588	4.1375e-05	0.189368	2.04724	0.360449
TRINITY_DN14342_c0_g2_i2_4	330.47	645.985	93.8337	0.145257	-2.78332	0.000941807	0.0933027	Down	3.37091	9.52558	14.0046	1.63793	1.83737	2.27363	0.337545
TRINITY_DN14343_c0_g2_i1_4	68.7328	25.8721	100.878	3.89911	1.96314	0.02501	0.591373	Up	1.74648	1.82005	2.1513	8.54251	11.4419	6.36843	9.15807
TRINITY_DN14343_c2_g1_i1_5	2700.6	1212.93	3816.36	3.14641	1.65371	0.0182141	0.514696	Up	6.6272	13.026	7.83731	35.557	60.1112	28.0655	15.6551
TRINITY_DN14343_c2_g3_i1_5	12.1402	0	21.2454	Inf	Inf	0.00648924	0.292648	Up	0	0	0	0.746711	7.01191	2.11884	1.04502
TRINITY_DN14344_c1_g6_i3_3	75.6937	163.984	9.47582	0.0577849	-4.11316	0.00378783	0.217632	Down	4.40622	3.42455	15.0431	7.85611e-14	0.000591872	1.30168e-10	2.13598
TRINITY_DN14345_c1_g1_i1_4	242.63	395.475	127.997	0.323654	-1.62748	0.0197744	0.536873	Down	8.01142	5.72224	14.5712	5.37326	6.01938	1.96134	1.04907
TRINITY_DN14346_c0_g2_i2_4	12.2482	25.5827	2.24734	0.0878462	-3.50888	0.0106589	0.380955	Down	1.90597	2.39335	3.67433	0.325597	0.311489	0.191086	0.168877
TRINITY_DN14358_c2_g12_i1_4	17.2487	36.2517	2.99646	0.0826572	-3.59672	0.0135521	0.433652	Down	0.559309	4.97983	9.08231	0	0.446006	0	1.57297
TRINITY_DN14358_c2_g4_i1_4	13.8559	27.6321	3.52383	0.127527	-2.97113	0.015167	0.4626	Down	5.15992	0.615876	3.46934	1.19899	0.177638	0.362008	0
TRINITY_DN1436_c0_g1_i1_4	42.5307	80.5401	14.0238	0.174121	-2.52183	0.0250639	0.591894	Down	4.67016	0.333452	6.65726	1.34129	0.82165	0.911662	0.075537
TRINITY_DN14364_c1_g2_i1_3	58.4889	101.288	26.3894	0.260538	-1.94043	0.0150433	0.46154	Down	4.73005	1.60402	2.99534	1.48692	0.525364	1.00278	0.707937
TRINITY_DN14365_c0_g1_i1_6	4.53461	10.5808	0	0	#NAME?	0.0120523	0.409917	Down	1.22684	2.2326	0.761664	0	0	0	0
TRINITY_DN14365_c2_g1_i1_4	204.407	335.233	106.288	0.317056	-1.65719	0.0229323	0.57085	Down	10.0122	19.2248	19.1287	4.29512	5.88877	5.99838	8.30025
TRINITY_DN14366_c2_g2_i1_4	57.3734	122.704	8.37576	0.0682601	-3.87281	0.0254505	0.594564	Down	8.14725e-51	5.1214	11.1505	0.353937	1.49223	1.4369e-60	1.21117e-60
TRINITY_DN14366_c3_g1_i1_3	15.403	32.2612	2.75933	0.0855309	-3.54741	0.0166422	0.489844	Down	5.60766	0	3.70596	0.822893	0.393548	1.88234e-62	1.64306e-62
TRINITY_DN14366_c4_g1_i1_4	12.042	27.1367	0.720994	0.0265689	-5.23412	0.0102995	0.376241	Down	1.1019e-55	1.90065	4.51474	0.247275	2.01527e-70	7.19952e-74	6.69982e-89
TRINITY_DN14367_c1_g6_i1_4	61.0715	132.168	7.7495	0.058634	-4.09212	0.00489692	0.247959	Down	0.193296	14.6682	13.729	1.25013	3.839e-18	0.956352	0.293512
TRINITY_DN14367_c2_g1_i1_4	54.0452	123.363	2.05675	0.0166723	-5.9064	0.00503996	0.251521	Down	0.528635	4.7237	14.4462	0	0.1384	0.362999	0
TRINITY_DN14369_c1_g2_i2_3	9.55142	21.6458	0.480663	0.0222058	-5.49292	0.0398583	0.721732	Down	5.45184	0.691346	0.304709	0.256518	0	0	0
TRINITY_DN14369_c1_g5_i1_4	46.8888	105.812	2.69651	0.025484	-5.29426	0.00145175	0.123522	Down	0.528676	9.74246	16.1098	0	0	0.549902	0.514305
TRINITY_DN14378_c0_g1_i1_4	37.5925	69.4322	13.7128	0.197499	-2.34008	0.0300645	0.643275	Down	0.971456	7.1174	9.81523	2.79962	2.55992	1.8821e-31	0.29829
TRINITY_DN14379_c2_g1_i2_4	117.176	257.178	12.1747	0.0473395	-4.40081	0.00238344	0.169846	Down	0.836649	24.5092	25.5283	2.56519e-25	0.302671	2.92038	0.470647
TRINITY_DN14390_c2_g1_i5_5	88083.6	151558	40477.6	0.267076	-1.90468	0.0037206	0.217379	Down	2929.38	2209.12	1430.63	174.1	395.385	1800.35	336.469
TRINITY_DN14390_c2_g4_i1_5	240.776	422.798	104.259	0.246592	-2.0198	0.0224004	0.565291	Down	3.50319	17.6335	11.6066	4.45019	3.94376	1.87359	2.6697
TRINITY_DN14390_c2_g6_i1_5	611.118	55.7286	1027.66	18.4405	4.2048	0.00995782	0.372015	Up	0.32979	3.97714	1.22157	38.6481	29.3309	4.05824	97.0285
TRINITY_DN14399_c0_g1_i1_1	14.6792	28.6419	4.20722	0.14689	-2.76719	0.0231279	0.573772	Down	2.45376	2.98101	2.41278	0.915639	0.0556306	0.561491	0.239075
TRINITY_DN14401_c0_g1_i1_6	20.6879	48.2717	0	0	#NAME?	0.0475297	0.773233	Down	5.15325e-66	17.612	0	0	0	0	0
TRINITY_DN14410_c0_g1_i1_6	17.7324	41.3756	0	0	#NAME?	0.0240108	0.58216	Down	0	11.196	1.19232	0	0	0	0
TRINITY_DN14426_c0_g2_i2_5	88.2289	163.261	31.9551	0.195731	-2.35306	0.032814	0.666009	Down	14.5071	5.89598	3.23306	6.59295	0.429513	3.42174e-12	0
TRINITY_DN14428_c1_g5_i1_5	203.363	425.074	37.0801	0.0872322	-3.519	3.11698e-06	0.00116947	Down	6.00925	5.6099	2.96238	0.375667	0.630075	0.852212	0.152733
TRINITY_DN14440_c1_g4_i2_5	22.3037	4.65893	35.5373	7.62777	2.93126	0.014378	0.446406	Up	0.0752261	0.294953	0.0749817	1.49528	2.23377	0.984773	0.393848
TRINITY_DN14441_c2_g1_i1_5	424.154	163.798	619.422	3.78163	1.91901	0.0494889	0.785935	Up	2.2726	0.713043	7.93716	6.72495	7.38591	21.5875	28.4043
TRINITY_DN14445_c0_g1_i1_3	95.7619	151.078	54.2747	0.359249	-1.47694	0.0467166	0.768516	Down	6.30901	2.56762	3.79611	2.67845	2.55775	0.714864	1.26159
TRINITY_DN14452_c0_g1_i1_6	55.2005	92.2433	27.4184	0.297239	-1.7503	0.0347585	0.681756	Down	7.55523	4.18637	1.62255	0.928761	2.97347	1.69537	0.843471
TRINITY_DN14457_c0_g1_i1_6	17.712	36.617	3.53336	0.0964951	-3.3734	0.0330698	0.667278	Down	0.932036	5.84327	1.77414	0.174038	0.49173	0.36769	0.363211
TRINITY_DN14470_c0_g1_i1_3	7.01203	14.688	1.25502	0.085445	-3.54886	0.043876	0.748271	Down	3.37393	1.15673	1.00902	4.99592e-11	0.767876	3.0038e-24	0.00368846
TRINITY_DN14471_c0_g1_i1_5	31.7606	56.5501	13.1684	0.232863	-2.10245	0.0350449	0.684347	Down	2.4934	9.25134	3.59929	1.0655	1.21826	1.35823	2.17447
TRINITY_DN14479_c0_g1_i1_2	25.4036	0	44.4562	Inf	Inf	0.0102748	0.37599	Up	0	0	0	17.7097	13.3206	0	0
TRINITY_DN1448_c0_g1_i1_4	19.9908	37.1776	7.10073	0.190995	-2.3884	0.0270309	0.610813	Down	2.01192	2.14668	6.62698	1.36822	0.486374	0.663642	0.5634
TRINITY_DN14481_c0_g1_i1_4	60.0517	118	16.5907	0.140599	-2.83034	0.0498059	0.785935	Down	19.0767	2.29333	5.44504	1.8731	2.71413	0.317104	1.1281
TRINITY_DN14483_c0_g1_i1_4	14.0346	30.7373	1.50752	0.0490452	-4.34975	0.00406728	0.226588	Down	8.07678	1.26423	3.11942	0	0	0	0.969969
TRINITY_DN14489_c0_g1_i1_4	103.071	12.4467	171.039	13.7418	3.7805	0.000241837	0.0370988	Up	0.315995	0.602625	0.354038	2.27077	6.35507	11.8675	7.86066
TRINITY_DN14493_c0_g1_i1_4	5.46459	0	9.56304	Inf	Inf	0.0355355	0.687763	Up	0	0	0	0.733856	1.29961	3.46061	0.65718
TRINITY_DN14494_c0_g1_i1_6	7.12911	16.6346	0	0	#NAME?	0.00103259	0.0987762	Down	5.14563	1.11215	1.40192	0	0	0	0
TRINITY_DN14502_c1_g1_i1_5	230.445	502.969	26.0512	0.0517949	-4.27105	1.61157e-07	9.46907e-05	Down	17.666	40.1228	22.8586	3.84063	2.23207	0.293362	0.250741
TRINITY_DN14508_c0_g1_i1_4	6.10479	0	10.6834	Inf	Inf	0.0241302	0.583868	Up	0	0	0	0.858211	0.7838	3.15199	1.45891
TRINITY_DN14509_c1_g4_i2_5	135.868	213.916	77.3329	0.361511	-1.46789	0.0431567	0.746636	Down	11.495	11.4123	4.30109	3.89126	3.28553	6.41644	1.83773
TRINITY_DN14510_c0_g1_i1_1	30.3528	8.02464	47.099	5.8693	2.55319	0.021984	0.560595	Up	1.83116	0	0.79906	2.20802	5.71497	7.70939	8.87283
TRINITY_DN14527_c0_g1_i1_1	9.83832	0	17.2171	Inf	Inf	0.00301444	0.195734	Up	0	0	0	4.10925	3.87367	3.06888	1.13674
TRINITY_DN14529_c0_g1_i1_1	32.5806	55.8001	15.166	0.271791	-1.87943	0.0448234	0.752884	Down	9.23766	10.3742	5.00547	1.43831	3.6997	5.41212	0
TRINITY_DN14530_c0_g1_i1_4	11.859	25.224	1.83519	0.0727556	-3.7808	0.00752923	0.320311	Down	0.573201	1.71577	2.36798	0.229065	0	0.121874	0.230094
TRINITY_DN14541_c0_g2_i1_5	21.4926	50.1493	0	0	#NAME?	0.000138655	0.0250721	Down	8.3257	2.82939e-55	13.3416	2.22166e-44	8.19699e-44	8.71813e-53	1.04597e-32
TRINITY_DN14546_c1_g1_i6_5	3576.21	7960.52	287.972	0.036175	-4.78886	0.00499485	0.250878	Down	18.2433	43.2493	146.872	0.0719226	0.0796314	10.734	0.224625
TRINITY_DN14557_c2_g4_i2_5	980.906	1736.75	414.027	0.238392	-2.06859	0.00237617	0.169716	Down	95.4284	186.598	189.956	10.5316	2.17735	114.575	45.764
TRINITY_DN14565_c0_g1_i1_4	23.0073	47.9197	4.32308	0.090215	-3.47049	0.00143088	0.123275	Down	3.05604	2.17741	4.72405	0.594363	0.497386	0.28521	0
TRINITY_DN14567_c0_g1_i1_4	24.3502	54.2327	1.93824	0.0357392	-4.80635	0.0304646	0.646212	Down	0	2.64491	9.06076	0	0	0	0.704556
TRINITY_DN14568_c0_g1_i1_3	25.0357	49.0444	7.02914	0.143322	-2.80267	0.00824065	0.337661	Down	3.24957	5.04362	1.30464	0.381507	0.518971	0.214104	1.23435
TRINITY_DN14570_c2_g2_i1_5	436.28	187.838	622.612	3.31461	1.72884	0.0328999	0.666911	Up	24.4571	3.13421	4.24142	27.7803	28.808	68.0612	38.9525
TRINITY_DN14581_c0_g1_i1_4	19.1013	41.7396	2.12265	0.0508545	-4.29748	0.0120575	0.409917	Down	0	6.03476	10.5205	0	0.646543	0	0.762235
TRINITY_DN14586_c0_g1_i1_2	10.5076	1.21693	17.4755	14.3603	3.84401	0.0261019	0.601264	Up	3.67329e-15	0.47934	4.24427e-10	1.65875	3.00102	4.77492	0.404937
TRINITY_DN14587_c0_g5_i1_5	7.34926	0.405645	12.557	30.9556	4.95213	0.0323251	0.66139	Up	1.09607e-11	0.0775388	1.54976e-14	1.76455	0.658544	0.185449	0.710726
TRINITY_DN14592_c0_g1_i1_5	37.1698	3.91095	62.1139	15.882	3.98932	0.000457161	0.0592236	Up	0.279491	0.0699581	0.0319236	2.23306	3.09312	2.29381	2.23327
TRINITY_DN14644_c0_g1_i1_4	24.906	43.9525	10.6211	0.24165	-2.04901	0.04625	0.765175	Down	1.5493	6.21381	7.18989	1.55101e-08	1.52501	3.63063	0.398433
TRINITY_DN14646_c0_g1_i1_6	68.7273	117.527	32.1276	0.273364	-1.87111	0.0212445	0.554066	Down	4.36277	13.9289	15.9118	8.11403	2.73215	8.66496e-05	3.93895
TRINITY_DN14673_c0_g1_i1_1	10.2617	0	17.958	Inf	Inf	0.00233274	0.167768	Up	0	0	0	2.84308	6.71078	2.44828	0
TRINITY_DN14689_c0_g1_i1_6	22.4673	51.0292	1.04585	0.0204951	-5.60857	0.00376533	0.217632	Down	0	7.76618	4.95491	0	0.406606	0	0
TRINITY_DN14695_c0_g1_i1_3	18.7456	39.7196	3.01503	0.0759079	-3.71961	0.00195784	0.149434	Down	7.77426	6.09248	1.07166	0	0	0	1.94101
TRINITY_DN14714_c0_g1_i1_2	13.873	0	24.2777	Inf	Inf	0.000400622	0.0533152	Up	0	0	0	1.29655	5.49154	4.04885	3.41173
TRINITY_DN14718_c0_g1_i1_5	7.58891	0	13.2806	Inf	Inf	0.0470826	0.771278	Up	0	0	0	0	0.557936	0.752029	3.51748
TRINITY_DN14744_c0_g1_i1_3	48.8163	13.5301	75.2809	5.56397	2.47612	0.0096935	0.367628	Up	0.640191	0.927938	0.3072	4.4514	4.0409	4.76217	3.09749
TRINITY_DN14752_c0_g1_i1_4	9.64426	0.81129	16.269	20.0532	4.32576	0.0205736	0.546413	Up	0	0.131974	0	0.467482	2.35336	1.19193	0.439773
TRINITY_DN14754_c0_g1_i1_5	1112.88	575.843	1515.65	2.63206	1.39619	0.0475901	0.773233	Up	6.14943	8.61611	16.8634	12.1456	37.7532	35.1148	47.7378
TRINITY_DN14759_c0_g1_i1_5	785.184	392.633	1079.6	2.74963	1.45924	0.0400612	0.722752	Up	14.9073	17.4736	21.3752	50.6628	63.7062	22.9429	101.225
TRINITY_DN14780_c0_g1_i1_5	15.5225	32.3146	2.92838	0.090621	-3.46401	0.00615506	0.284943	Down	5.21242	1.3471	6.08329	0	1.95783	0	0
TRINITY_DN14817_c0_g1_i1_3	5.90375	12.6019	0.880138	0.0698417	-3.83977	0.0432875	0.746731	Down	3.24089	0.194857	1.38406	0	0	0.19017	0.362916
TRINITY_DN14832_c0_g1_i1_3	3461.23	1548.86	4895.5	3.16072	1.66025	0.0206804	0.546696	Up	24.4608	26.4037	82.9831	193.534	172.126	113.607	185.05
TRINITY_DN14852_c0_g1_i1_4	1581.64	3199.92	367.933	0.114982	-3.12052	0.00177736	0.140124	Down	45.8029	245.646	216.96	35.5989	38.6042	8.78594	11.0065
TRINITY_DN14861_c0_g1_i1_2	28.6831	0	50.1953	Inf	Inf	0.00210672	0.156831	Up	0	0	0	7.64186	14.0883	0.639083	1.35615
TRINITY_DN14867_c0_g1_i1_4	191.814	3.26233	333.228	102.144	6.67447	8.78903e-11	1.5872e-07	Up	0.0182296	0	0.114204	3.25978	3.9427	6.93864	4.98305
TRINITY_DN14884_c0_g1_i1_3	3.24053	7.56124	0	0	#NAME?	0.0385501	0.713732	Down	2.0561	0.950993	0	0	0	0	0
TRINITY_DN14891_c0_g1_i1_2	16.5596	2.85079	26.8413	9.41539	3.23502	0.034865	0.682963	Up	0.278126	0	0.496843	5.3579	5.28898	1.38115	0.236783
TRINITY_DN14897_c0_g1_i1_6	22.4087	52.2871	0	0	#NAME?	0.00359143	0.213437	Down	0	7.77917	2.29614	0	0	0	0
TRINITY_DN14898_c0_g1_i1_3	13.8491	28.3739	2.95562	0.104167	-3.26303	0.0101114	0.373964	Down	1.86011	0.688124	0.617131	0.0951296	0.0307362	0.220437	0.155959
TRINITY_DN14903_c0_g1_i1_2	18.0892	3.28556	29.192	8.88492	3.15136	0.0181986	0.514696	Up	0	0	0.925549	3.42178	6.59462	1.77657	1.70577
TRINITY_DN14907_c0_g1_i1_5	3.65289	8.52341	0	0	#NAME?	0.0268477	0.608933	Down	1.59484	1.47265	0.190463	0	0	0	0
TRINITY_DN14922_c0_g1_i1_5	21.1371	44.2469	3.80478	0.0859898	-3.53969	0.00183443	0.143173	Down	3.64152	5.06489	6.96624	0	0.849427	1.23213	0
TRINITY_DN14927_c0_g1_i1_1	34.7466	0.770708	60.2286	78.1471	6.28812	5.48243e-06	0.00187614	Up	0	0.0447813	0.0427427	2.62752	2.67306	1.89356	1.769
TRINITY_DN14927_c0_g1_i1_4	17.6935	4.86774	27.3128	5.61098	2.48825	0.0446203	0.751906	Up	6.11734e-18	1.9097	0.000156723	3.62546	1.40419	5.12192	6.96392
TRINITY_DN14952_c0_g1_i1_2	13.5981	0	23.7967	Inf	Inf	0.0303868	0.646002	Up	0	0	0	5.16378	12.0633	0	0
TRINITY_DN14956_c0_g1_i1_2	11.7925	0	20.6368	Inf	Inf	0.00115518	0.10528	Up	0	0	0	3.3584	2.04237	5.51883	1.61042
TRINITY_DN14962_c0_g1_i1_4	10.3024	21.1504	2.16637	0.102427	-3.28734	0.027179	0.61187	Down	1.08893	3.1739	3.62404	8.06806e-18	0.902555	0.351983	0
TRINITY_DN14988_c0_g1_i1_2	9.4926	0	16.6121	Inf	Inf	0.00355767	0.212648	Up	0	0	0	4.35182	3.82499	0.915899	1.97763
TRINITY_DN14995_c0_g1_i1_3	1909.35	943.402	2633.82	2.79183	1.48121	0.0373982	0.702611	Up	76.2098	72.8909	142.67	296.19	350.449	210.6	438.24
TRINITY_DN15012_c0_g1_i1_4	16.7014	2.19038	27.5846	12.5935	3.65461	0.0108364	0.382169	Up	0	0	0.833072	2.67495	3.047	6.46339	3.6218
TRINITY_DN15019_c0_g1_i1_1	34.0428	4.44372	56.2421	12.6565	3.66181	0.00145033	0.123522	Up	1.6783	0	0	2.87781	9.86263	8.76662	12.6983
TRINITY_DN15044_c0_g1_i1_6	8.99389	0	15.7393	Inf	Inf	0.0369047	0.70058	Up	0	0	0	0	0	3.80045	7.527
TRINITY_DN15053_c0_g1_i1_2	10.8023	1.46025	17.8088	12.1957	3.60831	0.039882	0.721732	Up	0	0	0.540158	5.37913	0.462615	3.40452	1.0129
TRINITY_DN15062_c0_g1_i1_6	3.21102	7.49238	0	0	#NAME?	0.0418808	0.73394	Down	0.537219	1.06231	1.29752	8.04888e-07	0	1.61771e-17	0
TRINITY_DN15074_c0_g1_i1_1	17.5057	0	30.635	Inf	Inf	0.0352561	0.686194	Up	0	0	0	0	1.39995	15.1794	4.34201
TRINITY_DN15074_c0_g1_i1_5	28.7729	0	50.3526	Inf	Inf	6.0314e-06	0.00197709	Up	0	0	0	3.38438	13.7867	14.0093	4.11259
TRINITY_DN15087_c0_g1_i1_6	65.2012	147.9	3.17746	0.0214839	-5.5406	0.000285172	0.0420879	Down	0.594759	9.6256	10.1784	0.360143	0.106281	0	0.235521
TRINITY_DN15098_c0_g1_i1_5	9.54848	22.2798	0	0	#NAME?	0.00016758	0.028517	Down	1.55936	2.05645	2.4339	0	0	0	0
TRINITY_DN15102_c0_g1_i1_2	15.5392	0	27.1937	Inf	Inf	0.000687295	0.0778358	Up	0	0	0	7.95259	7.40333	2.82288	0
TRINITY_DN15117_c0_g1_i1_4	28.0975	57.4786	6.06165	0.105459	-3.24524	0.0205679	0.546413	Down	0	12.7077	11.7157	3.12106	0.951756	0	0
TRINITY_DN15120_c0_g1_i1_2	5.21388	0	9.12428	Inf	Inf	0.0404616	0.724129	Up	0	0	0	2.43302	3.04773	0	0.395352
TRINITY_DN15129_c0_g1_i1_3	175.503	316.502	69.7532	0.220388	-2.18188	0.00209916	0.156762	Down	28.1101	11.0125	33.2421	13.4629	2.72161	1.61138	6.84205
TRINITY_DN15140_c0_g1_i1_5	43.0444	13.5592	65.1583	4.80547	2.26468	0.0188713	0.523304	Up	0.799149	1.48808	0.928514	5.77714	9.09221	4.80063	5.52167
TRINITY_DN1516_c0_g1_i2_5	15.7806	2.05095	26.0778	12.715	3.66846	0.0248319	0.589398	Up	0.450588	0	0	0.559141	1.68526	1.62134	5.2682
TRINITY_DN15161_c0_g1_i1_6	23.2926	49.4556	3.67038	0.0742157	-3.75213	0.000695302	0.0778864	Down	4.4565	5.40206	4.39677	0.634056	0	0.386442	0.651589
TRINITY_DN15168_c0_g1_i1_4	25.6207	49.4857	7.7219	0.156043	-2.67999	0.00956565	0.364683	Down	2.74479	6.37039	4.99255	0.815874	0.996612	1.42494	0.199089
TRINITY_DN1517_c0_g1_i1_2	9.66592	0.81129	16.3069	20.1	4.32912	0.0204561	0.546008	Up	0	0.207071	0	1.72224	3.65212	0.699035	0.554448
TRINITY_DN15177_c0_g1_i1_2	30.5802	6.20607	48.8608	7.87307	2.97693	0.00751331	0.320071	Up	0	0	2.72922	3.94078	12.0342	10.8598	6.80561
TRINITY_DN15179_c0_g1_i1_4	13.6369	1.46025	22.7695	15.5928	3.96281	0.012803	0.421904	Up	0	0	0.596441	2.6139	5.26369	6.48473	1.12865
TRINITY_DN15181_c0_g1_i1_5	39.8454	12.4937	60.3592	4.83119	2.27238	0.0188351	0.522766	Up	0	1.08073	0.654038	1.92835	1.49406	4.3777	5.64547
TRINITY_DN15188_c0_g1_i1_3	45.0567	76.6777	21.3409	0.27832	-1.84519	0.0314076	0.654388	Down	7.38544	7.93756	7.65623	5.91189	3.32744	0.704453	0
TRINITY_DN15201_c0_g1_i1_1	25.1406	55.8311	2.12265	0.0380191	-4.71713	0.00465771	0.240142	Down	4.21071	12.0775	2.11827	1.95208e-09	0.613418	1.05473e-20	0.623183
TRINITY_DN15250_c0_g1_i1_6	23.624	5.76557	37.0178	6.4205	2.68268	0.0212309	0.554066	Up	0.662668	1.56352	0	3.82904	7.66384	9.97688	1.24099
TRINITY_DN15258_c0_g1_i1_4	35.1226	0.365063	61.1908	167.617	7.38903	1.43901e-06	0.000660037	Up	0	0	0.0623549	2.21977	4.39217	2.59265	2.90367
TRINITY_DN15259_c0_g1_i1_5	25.3199	49.0306	7.53695	0.153719	-2.70163	0.0181604	0.514589	Down	9.32111	6.39002	0.835061	0	0	2.77144	1.21983
TRINITY_DN15269_c0_g1_i1_1	20.9823	6.06126	32.1731	5.30799	2.40817	0.0436454	0.74724	Up	0.180508	0.87588	1.26401	3.10185	3.04547	4.76298	7.36663
TRINITY_DN15283_c0_g1_i1_4	16.7823	33.166	4.49456	0.135517	-2.88345	0.0129419	0.425259	Down	6.6772	1.13793	6.28881	0.516689	0.921121	1.19231	0.503609
TRINITY_DN15284_c0_g1_i1_3	64.2297	116.15	25.2891	0.217728	-2.1994	0.0075825	0.321699	Down	8.22434	7.68787	20.9591	2.66268	4.51798	2.42271	3.26447
TRINITY_DN15302_c0_g1_i1_5	30.3656	6.69843	48.116	7.18318	2.84462	0.0100678	0.373241	Up	0.314653	0.383119	0.438872	5.534	4.28753	1.24704	1.65113
TRINITY_DN15307_c0_g1_i1_4	4.84042	10.72	0.430719	0.0401789	-4.63742	0.042808	0.743493	Down	0.518061	0.803477	3.57541	0	0	0	0.251857
TRINITY_DN15323_c0_g1_i1_6	5.88761	0	10.3033	Inf	Inf	0.0312532	0.654388	Up	0	0	0	1.02623	0.862975	0	3.58549
TRINITY_DN15347_c0_g1_i1_1	101.457	32.2399	153.369	4.75714	2.25009	0.0222304	0.56417	Up	4.33767	1.86482	7.5976	35.6931	42.8946	21.1331	3.35963
TRINITY_DN15350_c0_g1_i1_6	12.6148	24.9112	3.39253	0.136185	-2.87636	0.0314155	0.654388	Down	1.66669	5.62269	2.51627	0.327142	0	0.86831	1.07044
TRINITY_DN15352_c0_g1_i1_1	13.5501	1.02547	22.9435	22.3735	4.48372	0.0281796	0.620896	Up	0.28779	0	0	2.47196	5.69678	1.20209	0
TRINITY_DN15359_c0_g1_i1_4	35.5478	66.8312	12.0853	0.180832	-2.46727	0.0100982	0.373923	Down	7.08714	6.09066	1.05553	2.05338	0.760499	1.17405	0
TRINITY_DN15368_c0_g1_i1_6	18.9631	35.1876	6.79479	0.193102	-2.37257	0.031739	0.655863	Down	7.59775	2.8455	1.94791	1.15196e-25	0.662846	0.936241	2.28535
TRINITY_DN15370_c0_g1_i1_6	146.445	270.851	53.141	0.1962	-2.3496	0.0139666	0.440947	Down	21.4841	24.0003	3.27346	3.68321	2.12374	3.84701	5.66214
TRINITY_DN15371_c0_g1_i1_5	17.7605	33.2676	6.13017	0.184269	-2.44012	0.0389254	0.713762	Down	0.756686	6.33883	6.51021	0.729743	0.631287	0	2.82
TRINITY_DN15380_c0_g1_i1_6	5.64467	13.1709	0	0	#NAME?	0.00437052	0.231282	Down	1.26872	2.07798	1.00676	0	0	0	0
TRINITY_DN15381_c0_g1_i1_1	11.7352	1.3673	19.5112	14.2699	3.8349	0.0248698	0.5894	Up	0.463887	0	0	1.91878	3.33426	3.11574	1.05841
TRINITY_DN15420_c0_g1_i1_4	6.57359	15.3384	0	0	#NAME?	0.00191724	0.147253	Down	0.706998	1.80966	3.48162	0	0	0	0
TRINITY_DN15431_c0_g1_i1_6	3.26067	7.60823	0	0	#NAME?	0.040742	0.72666	Down	0.774503	1.74899	0.417279	0	0	0	0
TRINITY_DN15432_c0_g1_i1_6	17.6709	4.05645	27.8817	6.87343	2.78103	0.0285806	0.623154	Up	0	1.3901	0	6.32724	1.81392	1.95986	5.9609
TRINITY_DN15436_c0_g1_i1_4	24.3125	45.6128	8.33733	0.182785	-2.45178	0.0176628	0.507074	Down	7.03923	6.7664	1.03528	2.12542	1.4955	0	0.674496
TRINITY_DN15438_c0_g1_i1_3	43.1812	82.2828	13.855	0.168383	-2.57018	0.00410484	0.227386	Down	5.58548	9.67808	17.4391	2.95789	1.51595	1.99491	2.13648
TRINITY_DN15451_c0_g1_i1_1	78.9757	130.346	40.4483	0.310315	-1.68819	0.0276812	0.617493	Down	22.5234	7.65714	12.4886	2.51012	6.86711	7.98726	3.60594
TRINITY_DN15452_c0_g1_i1_2	17.8325	0	31.2068	Inf	Inf	0.0131063	0.426282	Up	0	0	0	3.56175	5.53242	0	0
TRINITY_DN15453_c0_g1_i1_3	3.36473	7.85103	0	0	#NAME?	0.0336679	0.672528	Down	2.04188	0.583632	1.08125	0	0	0	0
TRINITY_DN15461_c0_g1_i1_5	8.93167	18.9179	1.44199	0.0762234	-3.71362	0.0152829	0.464203	Down	3.82421	0.946073	2.50168	0.838917	0	0	0
TRINITY_DN15465_c0_g1_i1_4	8.28835	18.0912	0.936236	0.051751	-4.27227	0.0247091	0.588865	Down	0	1.60475	3.81942	0	0	0.385682	0
TRINITY_DN15471_c0_g1_i1_4	25.555	53.3856	4.68198	0.0877012	-3.51126	0.000926874	0.0926598	Down	2.66658	6.13285	7.12427	1.77118	0.382427	0	0
TRINITY_DN155_c0_g1_i1_5	25.0656	51.0206	5.59935	0.109747	-3.18775	0.00742176	0.31967	Down	3.46335	3.17743	10.6426	0	0	0	3.11606
TRINITY_DN15508_c0_g1_i1_2	40.1697	1.46025	69.2018	47.3904	5.56652	0.000770327	0.0813178	Up	0	2.67357e-30	0.295406	1.38137	5.75359	11.9856	4.96128
TRINITY_DN15513_c0_g1_i1_5	4.6762	10.9111	0	0	#NAME?	0.0104905	0.378109	Down	0.677103	1.21941	0.956633	0	0	0	0
TRINITY_DN15544_c0_g1_i1_3	3.58563	8.36646	0	0	#NAME?	0.0261446	0.601301	Down	2.15817	0	1.03047	0	0	9.52092e-14	0
TRINITY_DN15548_c0_g1_i1_4	19.7966	1.3673	33.6187	24.5876	4.61986	0.00160434	0.132522	Up	0.380699	0	0	2.49419	2.79129	3.08701	5.73564
TRINITY_DN15550_c0_g1_i1_2	255.054	68.2531	395.154	5.78954	2.53345	0.0403702	0.724129	Up	7.99808	9.7584	12.2866	141.164	49.873	50.5888	26.4989
TRINITY_DN15551_c0_g1_i1_3	5.59948	13.0655	0	0	#NAME?	0.00395924	0.223422	Down	3.99666	0.673305	1.14848	0	0	0	0
TRINITY_DN15563_c0_g1_i1_5	5.41818	0	9.48181	Inf	Inf	0.0362244	0.695226	Up	0	0	0	1.66609	0	1.54514	3.52439
TRINITY_DN15600_c0_g1_i1_1	6.5273	0.405645	11.1185	27.4096	4.77661	0.0474359	0.773026	Up	0	0.0656482	0.000151005	1.00189	1.77088	0.666793	0.37335
TRINITY_DN15612_c0_g1_i1_5	34.7994	11.3169	52.4113	4.63122	2.21139	0.0316764	0.65529	Up	0	0	4.86116	8.61779	12.5028	3.48613	10.3718
TRINITY_DN15616_c0_g1_i1_6	371.899	159.922	530.882	3.31963	1.73102	0.0204777	0.546008	Up	13.1188	12.4106	34.4376	87.0835	83.1016	53.5061	89.827
TRINITY_DN15617_c0_g1_i1_5	38.1914	75.2173	10.422	0.138559	-2.85143	0.00229629	0.1663	Down	9.08172	8.50282	10.2912	0.636796	2.24688	1.9313	1.35309
TRINITY_DN1564_c0_g1_i1_6	8.92072	18.1142	2.02558	0.111822	-3.16072	0.0437314	0.747945	Down	0.716277	3.47695	1.73148	0.212313	0	0.257927	0.547902
TRINITY_DN15646_c0_g1_i1_6	83.4182	16.3857	133.693	8.15909	3.02841	0.00470763	0.240723	Up	1.9784	0.493768	0.896352	3.88478	6.90979	18.5722	13.8806
TRINITY_DN15679_c0_g1_i1_5	3.32764	7.76449	0	0	#NAME?	0.0367025	0.699909	Down	1.14157	1.0744	0.931617	0	0	0	0
TRINITY_DN15681_c0_g1_i1_5	7.71962	0	13.5093	Inf	Inf	0.0093769	0.362312	Up	0	0	0	2.70992	3.77173	2.25856	0
TRINITY_DN15684_c0_g1_i1_4	39.9204	73.8343	14.4849	0.196182	-2.34974	0.010184	0.374617	Down	2.52495	4.45363	7.22899	0.220819	0.408827	1.57711	2.16575
TRINITY_DN15685_c0_g1_i1_4	103.767	0	181.592	Inf	Inf	3.92722e-12	1.11179e-08	Up	0	0	0	1.83138	3.31655	3.12907	3.87074
TRINITY_DN15706_c0_g1_i1_6	18.2295	40.9334	1.20166	0.0293564	-5.09018	0.0313192	0.654388	Down	2.61888	8.99486	0	0.570027	0	0	0
TRINITY_DN15716_c0_g1_i1_5	88.4133	174.065	24.1742	0.13888	-2.84809	0.00030194	0.0435486	Down	16.6287	17.689	25.3585	0.1653	0.800062	11.4029	0
TRINITY_DN15740_c0_g1_i1_6	19.6791	45.9178	0	0	#NAME?	8.55384e-05	0.0181207	Down	0	7.91666	9.94877	0	0	0	0
TRINITY_DN15746_c0_g1_i1_4	8178.69	18943.1	105.392	0.00556363	-7.48976	0.00358883	0.213437	Down	1.40233	671.873	2499.3	3.99111	14.7352	1.18504	8.6869
TRINITY_DN15780_c0_g1_i1_6	2018.8	3277.53	1074.76	0.327916	-1.6086	0.0353765	0.687175	Down	11.6368	57.4363	66.2762	21.0107	19.5744	14.7771	15.0664
TRINITY_DN15792_c0_g1_i1_4	8.47492	17.0406	2.05068	0.120341	-3.0548	0.044432	0.751234	Down	2.25278	0.338546	1.85194	0.310833	0.293549	0.234295	0
TRINITY_DN15795_c0_g1_i1_4	157.729	255.705	84.248	0.329474	-1.60176	0.0298293	0.639308	Down	14.3841	19.0272	19.5344	4.0803	11.2817	8.63459	3.94866
TRINITY_DN15809_c0_g1_i1_2	95.4022	38.6522	137.965	3.56939	1.83568	0.0316902	0.65529	Up	4.99003	0.994584	2.097	6.30451	15.7796	13.1709	9.94267
TRINITY_DN15811_c0_g1_i1_6	9585.82	21738.1	471.575	0.0216934	-5.5266	0.00858153	0.344845	Down	1.40372	1169.53	493.727	12.2931	4.12324	8.6425	33.92
TRINITY_DN15816_c0_g1_i1_3	49.6006	86.1664	22.1762	0.257365	-1.95811	0.0306982	0.649437	Down	8.71702	7.04752	1.16418	0.65409	2.17097	3.0367	1.06424
TRINITY_DN15821_c0_g1_i1_5	9.59463	1.21693	15.8779	13.0475	3.7057	0.0438632	0.748271	Up	2.87514e-25	0.347873	0.000210203	3.70598	1.07678	0.465989	1.11879
TRINITY_DN15823_c0_g1_i1_3	289.865	676.351	0	0	#NAME?	0.00744131	0.31982	Down	34.6233	0.23776	0.111048	0	5.17966e-45	0	1.75533e-44
TRINITY_DN1585_c0_g1_i1_4	80.0268	154.181	24.4108	0.158325	-2.65904	0.0427602	0.74341	Down	0	3.76716	5.29197	1.51127	0.0517433	0.0316719	0.624671
TRINITY_DN15857_c0_g1_i1_3	19.4266	37.7259	5.70208	0.151145	-2.726	0.0131587	0.426282	Down	2.20959	1.18469	0.568337	0.141865	0.0341844	0.442321	0.287103
TRINITY_DN15859_c0_g1_i1_2	9.4452	0	16.5291	Inf	Inf	0.0292814	0.631915	Up	0	0	0	4.05379	7.17734	0	0
TRINITY_DN15862_c0_g1_i1_3	200.005	327.844	104.126	0.317609	-1.65467	0.0224655	0.566018	Down	13.0064	17.0724	8.24676	1.52874	2.34838	7.09705	8.49321
TRINITY_DN15864_c0_g1_i1_1	12.2814	0	21.4925	Inf	Inf	0.000870314	0.087995	Up	2.30439e-67	0	9.18811e-121	0.675446	2.35417	3.84664	1.79609
TRINITY_DN15868_c0_g1_i1_4	24.6011	44.259	9.85762	0.222726	-2.16666	0.0346166	0.681414	Down	1.76342	3.25331	7.05513	1.73656	1.90246	0.297536	0.286053
TRINITY_DN15874_c0_g1_i1_1	41.3109	73.8874	16.8786	0.228437	-2.13013	0.0194698	0.531385	Down	0.520913	1.57974	1.99112	0.0209709	0.0584458	0.515353	0.881102
TRINITY_DN15876_c0_g1_i1_4	3.02483	7.05794	0	0	#NAME?	0.0497315	0.785935	Down	0	0.426034	2.57339	0	0	0	0
TRINITY_DN15877_c0_g1_i1_4	14.5144	0	25.4003	Inf	Inf	0.0191326	0.526799	Up	0	0	0	1.75636	1.62228	1.52003	12.5214
TRINITY_DN15878_c0_g1_i1_2	8.49964	0	14.8744	Inf	Inf	0.0192428	0.528897	Up	0	0	0	2.4966	3.7686	0.146975	0
TRINITY_DN15880_c0_g1_i1_4	60.3924	100.343	30.4296	0.303256	-1.72139	0.0375044	0.703085	Down	5.48178	6.289	8.50457	1.62451	3.23306	2.45245	2.54308
TRINITY_DN15884_c0_g1_i1_4	6.37997	14.8866	0	0	#NAME?	0.0186967	0.519471	Down	0	0.948032	4.02177	0	0	0	0
TRINITY_DN1589_c0_g1_i1_5	7.16835	0	12.5446	Inf	Inf	0.0130414	0.425259	Up	0	0	0	3.68068	3.00834	1.98127	0
TRINITY_DN15915_c0_g1_i1_2	9.75073	0	17.0638	Inf	Inf	0.00317817	0.198738	Up	0	0	1.55828e-24	4.4185	1.59478	1.36794	2.88888
TRINITY_DN15918_c0_g1_i1_4	14.9337	30.4841	3.27095	0.1073	-3.22027	0.0312727	0.654388	Down	1.55458	0.143763	3.55684	0.441606	0.101466	0.26699	0
TRINITY_DN15931_c0_g1_i1_1	5.27749	0	9.23562	Inf	Inf	0.039396	0.717444	Up	0	0	0	0.698146	1.76329	2.69574	0.752063
TRINITY_DN15938_c0_g1_i1_5	11.7365	27.3851	0	0	#NAME?	3.64194e-05	0.0090011	Down	1.10309	2.46829	0.923122	0	0	0	0
TRINITY_DN15946_c0_g1_i1_3	27.2066	50.3066	9.88161	0.196428	-2.34793	0.0185354	0.517348	Down	6.67286	6.33798	3.27901	0.480993	1.29715	2.24535	1.00583
TRINITY_DN15962_c0_g1_i1_6	20.677	47.4097	0.62751	0.0132359	-6.2394	0.0011596	0.10528	Down	3.62744	4.82667	0	0	0.214394	0	0
TRINITY_DN15971_c0_g1_i1_6	52.1839	0	91.3218	Inf	Inf	2.80466e-07	0.000148034	Up	0	0	0	10.2707	0.393552	10.9119	10.8665
TRINITY_DN15983_c0_g1_i1_4	11.7467	1.3673	19.5313	14.2846	3.83639	0.0238278	0.580611	Up	0.653957	0	0	2.641	7.46306	1.95037	1.56913
TRINITY_DN1599_c0_g1_i1_2	16.5406	0	28.9461	Inf	Inf	0.0124207	0.41636	Up	0	0	0	7.88681	8.11771	0	0
TRINITY_DN15991_c0_g1_i1_1	31.2436	0.730126	54.1286	74.1361	6.2121	0.0413517	0.730421	Up	0	0	0.16479	3.22384	2.55596	0	15.9811
TRINITY_DN16002_c0_g1_i1_6	13.8364	29.7548	1.89756	0.0637732	-3.97091	0.00281942	0.186411	Down	2.77282	3.86534	5.34507	0.544581	0	0.552799	0
TRINITY_DN16009_c0_g1_i1_6	43.9484	102.546	0	0	#NAME?	0.00503662	0.251521	Down	0	12.3855	2.35387	0	0	0	0
TRINITY_DN16011_c0_g1_i1_4	34.0034	60.604	14.053	0.231883	-2.10853	0.0243908	0.586076	Down	4.87869	3.19331	10.424	0.801645	4.15534	1.85835	0
TRINITY_DN16034_c0_g1_i1_3	20.8758	46.4789	1.67336	0.0360026	-4.79576	0.0142826	0.444916	Down	14.1067	0.880925	4.71102	5.29237e-23	1.14469	1.32449e-27	1.81413e-25
TRINITY_DN16036_c0_g1_i1_2	53.9857	7.48008	88.8649	11.8802	3.57049	0.0498685	0.785935	Up	1.19129	0.3534	0.159319	1.96825	4.20782	18.7386	6.73621
TRINITY_DN16041_c0_g1_i1_3	7.84519	16.5826	1.29216	0.0779227	-3.68181	0.0265596	0.60447	Down	3.85555	0.428869	1.95937	0	0	0	0.742004
TRINITY_DN16050_c0_g1_i1_4	16.0456	37.4397	0	0	#NAME?	0.00293978	0.193138	Down	0	3.41364	10.8483	0	0	0	0
TRINITY_DN16051_c0_g1_i1_6	22.6602	42.237	7.97757	0.188876	-2.40449	0.0354677	0.687306	Down	1.64542	4.89587	1.5201	0.40196	0	0.254521	1.80872
TRINITY_DN16070_c0_g1_i1_2	26.7975	8.56399	40.4726	4.72591	2.24059	0.0405865	0.725548	Up	1.80187	1.81515	0	4.05952	13.4144	5.66932	4.24511
TRINITY_DN16101_c0_g1_i1_4	43.3694	94.7153	4.85999	0.0513115	-4.28457	0.00749654	0.31982	Down	0	13.0423	20.6892	1.95815	0.813731	0	0
TRINITY_DN16108_c0_g1_i1_6	10.7486	21.6471	2.57465	0.118937	-3.07173	0.0253862	0.593926	Down	3.57152	1.44032	1.94882	0	0	1.1866	0
TRINITY_DN16121_c0_g1_i1_1	11.0502	0	19.3379	Inf	Inf	0.00407467	0.226588	Up	0	0	0	2.47118	1.60606	7.23025	1.17248
TRINITY_DN16126_c0_g1_i1_2	8.2886	0	14.5051	Inf	Inf	0.0459732	0.762327	Up	0	0	0	4.18765	1.81063	0	0.289011
TRINITY_DN16133_c0_g1_i1_4	37.3738	67.7895	14.562	0.214811	-2.21886	0.0214411	0.555304	Down	5.08922	4.10987	13.2647	0	5.20358	2.46563	0
TRINITY_DN16154_c0_g1_i1_3	22.2813	5.29004	35.0248	6.6209	2.72703	0.0280819	0.620896	Up	1.01449	0	0.967239	5.18074	1.58068	7.30296	7.04002
TRINITY_DN16155_c0_g1_i1_5	59.0675	96.2222	31.2015	0.324266	-1.62475	0.0489325	0.782106	Down	9.48914	10.8131	7.78234	0.581763	2.47531	7.04541	4.25316
TRINITY_DN16164_c0_g1_i1_5	16.9022	1.09519	28.7575	26.258	4.71469	0.016247	0.483236	Up	0	0	0.321851	1.77761	2.62893	8.64962	1.79137
TRINITY_DN16178_c0_g1_i1_6	6.72723	15.6969	0	0	#NAME?	0.00167702	0.136712	Down	3.03673	3.45671	0	0	0	0	0
TRINITY_DN16186_c0_g1_i1_6	99.5554	188.559	32.8023	0.173963	-2.52315	0.00113516	0.104896	Down	20.7093	12.8183	21.8565	3.75978	5.64055	3.11517	2.74061
TRINITY_DN16190_c0_g1_i1_4	37.9683	88.5927	0	0	#NAME?	3.13321e-10	4.43507e-07	Down	6.22293	8.97913	19.1612	0	0	0	0
TRINITY_DN16198_c0_g1_i1_2	6.27672	0	10.9843	Inf	Inf	0.021432	0.555304	Up	0	0	0	2.27608	3.55714	1.83385	0
TRINITY_DN16198_c0_g1_i1_6	25.7309	47.7244	9.23577	0.193523	-2.36942	0.0219546	0.56047	Down	3.95168	10.9529	4.88689	1.46916	1.61148	1.82819	1.13506
TRINITY_DN16208_c0_g1_i1_2	19.2976	0	33.7708	Inf	Inf	0.000139285	0.0250721	Up	0	0	0	6.89605	11.5458	5.28418	0
TRINITY_DN16210_c0_g1_i1_3	3.56362	8.31512	0	0	#NAME?	0.0301316	0.643573	Down	0.952254	1.65444	0.644731	0	0	0	0
TRINITY_DN16227_c0_g1_i1_5	13.5804	28.4833	2.40331	0.0843762	-3.56702	0.0292713	0.631915	Down	7.29456	2.28225	0.644119	1.26059	0	0	0
TRINITY_DN16232_c0_g1_i1_3	20.5376	42.091	4.37249	0.103882	-3.26699	0.00370955	0.217141	Down	5.04467	7.60352	2.90006	0.332411	0.322178	1.66092	0.317198
TRINITY_DN16238_c0_g1_i1_2	11.5397	1.82531	18.8256	10.3136	3.36648	0.0385504	0.713732	Up	0	0	0.771982	3.8544	5.79806	0.963042	2.23352
TRINITY_DN16239_c0_g1_i1_2	7.10811	0	12.4392	Inf	Inf	0.0359722	0.692157	Up	0	0	0	4.33792	3.53921	0	0
TRINITY_DN16251_c0_g1_i1_2	15.7873	0	27.6278	Inf	Inf	0.00425377	0.22992	Up	0	0	0	0	8.13626	1.31981	10.839
TRINITY_DN16270_c0_g1_i1_3	22.0797	48.6353	2.16298	0.0444735	-4.49091	0.0124902	0.417261	Down	14.2393	6.58066	0	1.46955	0	0	0
TRINITY_DN16277_c0_g1_i1_5	14.961	1.41378	25.1214	17.769	4.15129	0.0370526	0.70058	Up	0.176579	0	0.144158	0	0.790343	3.75884	5.06704
TRINITY_DN16282_c0_g1_i1_3	35.6744	66.3653	12.6562	0.190705	-2.39059	0.0236064	0.578386	Down	13.8803	4.13702	3.94898	0.74457	0.624085	1.66256	3.73917
TRINITY_DN16288_c0_g1_i1_5	9.60485	0	16.8085	Inf	Inf	0.0319152	0.657757	Up	0	0	0	7.00088	2.56736	0	0.927662
TRINITY_DN16294_c0_g1_i1_6	51.6017	7.63096	84.5797	11.0838	3.47038	0.00571931	0.274492	Up	0.852564	0.472676	0.211958	1.61386	6.01368	12.4517	6.39048
TRINITY_DN16296_c0_g1_i1_3	30.8554	60.7092	8.46496	0.139434	-2.84234	0.0351733	0.685252	Down	8.04648	16.5515	1.7295	4.74648	1.02277	0	0
TRINITY_DN16299_c0_g1_i1_6	82.9672	188.012	4.1834	0.0222507	-5.49001	3.24263e-09	2.86841e-06	Down	28.8862	17.4473	15.7901	1.05903e-22	2.30398	1.17368e-22	8.73749e-16
TRINITY_DN16315_c0_g1_i1_2	7.67706	0	13.4349	Inf	Inf	0.00952925	0.364573	Up	0	0	0	2.70832	3.72201	0.982684	0
TRINITY_DN16319_c0_g1_i1_3	26.8908	58.8406	2.92838	0.049768	-4.32864	9.8993e-05	0.0196353	Down	10.5153	5.66235	5.90775	0	1.79969	0	0
TRINITY_DN16325_c0_g1_i1_2	28.6697	1.11253	49.3376	44.3471	5.47077	0.0456482	0.761806	Up	0.0383761	0.0378844	0.0350035	3.59337	2.14739	0	0.0642244
TRINITY_DN16335_c0_g1_i1_1	25.4828	7.01702	39.3322	5.60526	2.48678	0.0326551	0.665049	Up	0.89092	0.955735	0.829863	2.41758	4.66041	11.9006	4.75962
TRINITY_DN16368_c0_g1_i1_2	65.3835	105.827	35.0506	0.331206	-1.5942	0.0454518	0.759343	Down	15.2666	8.46247	14.2722	7.24733	8.28534	1.56156	2.96042
TRINITY_DN16387_c0_g1_i1_5	9.80807	19.4398	2.58431	0.13294	-2.91116	0.045965	0.762327	Down	2.39903	0.795657	2.50804	0	0	0	1.29885
TRINITY_DN16397_c0_g1_i1_6	23.6512	46.277	6.6819	0.144389	-2.79196	0.0413269	0.730398	Down	1.02099	9.17165	4.09113	0.406027	0	2.02478	0.820316
TRINITY_DN16401_c0_g1_i1_3	75.5212	136.488	29.7961	0.218306	-2.19558	0.00598328	0.280188	Down	21.597	7.25389	13.9161	3.09584	10.3193	0.97311	0.763927
TRINITY_DN16424_c0_g1_i1_3	354.258	698.958	95.7324	0.136964	-2.86813	0.0240923	0.583405	Down	70.5209	22.2552	11.8369	5.22012	7.78639e-22	11.5443	5.08426
TRINITY_DN16434_c0_g1_i1_4	8.87492	0.365063	15.2573	41.7937	5.38521	0.0148496	0.457229	Up	0	0	0.0991059	1.61033	2.42701	1.40826	0.220282
TRINITY_DN16461_c0_g1_i1_1	12.2822	1.09519	20.6725	18.8758	4.23846	0.0125027	0.417261	Up	0	0	0.310911	1.28528	3.61712	2.84624	1.53269
TRINITY_DN16482_c0_g1_i1_1	126.016	215.002	59.2767	0.275703	-1.85881	0.0206721	0.546696	Down	18.6709	42.8309	16.6935	5.79376	17.8681	6.17244	5.69198
TRINITY_DN16507_c0_g1_i1_4	21.5564	50.2984	0	0	#NAME?	0.000335405	0.0475214	Down	0	4.70787	9.52192	0	0	0	0
TRINITY_DN16512_c0_g1_i1_4	16.2731	35.6149	1.76684	0.0496097	-4.33323	0.00789697	0.331875	Down	0	8.19904	6.66673	0.479602	0.793996	0	0
TRINITY_DN16514_c0_g1_i1_4	16.9146	39.4674	0	0	#NAME?	0.0458653	0.76219	Down	0	0.0810838	8.28772	0	0	0	0
TRINITY_DN16517_c0_g1_i1_4	30.688	61.5675	7.52844	0.122279	-3.03175	0.0027153	0.182629	Down	5.66545	13.9675	7.39755	0	1.83591	2.32327	1.0326
TRINITY_DN16535_c0_g1_i1_4	48.5787	90.9803	16.7775	0.184408	-2.43903	0.00544577	0.267065	Down	2.24862	3.84583	5.99808	1.38227	1.16376	0.129144	0.860477
TRINITY_DN16537_c0_g1_i1_6	7.87481	18.3746	0	0	#NAME?	0.000689372	0.0778358	Down	2.10669	4.81572	0.856479	0	0	0	0
TRINITY_DN16576_c0_g1_i1_3	9.81079	22.8918	0	0	#NAME?	0.00280518	0.185864	Down	7.8182	1.32307	1.12673	0	0	0	0
TRINITY_DN16590_c0_g1_i1_4	22.2758	49.7923	1.63841	0.0329049	-4.92555	0.0376592	0.703085	Down	2.45514	0.78388	14.5423	0	0	0.843284	0
TRINITY_DN16610_c0_g1_i1_6	133.983	311.478	0.861438	0.00276565	-8.49817	0.000537456	0.0664163	Down	0.42109	23.4167	9.68244	0	0	0	0.139663
TRINITY_DN16621_c0_g1_i1_1	7.04809	0.405645	12.0299	29.6563	4.89027	0.0364372	0.696879	Up	0	0.0798216	0	0.726593	1.10034	0.445792	0.357562
TRINITY_DN16633_c0_g1_i1_2	50.5816	15.9166	76.5804	4.81136	2.26644	0.04736	0.772747	Up	1.00464	0	1.13692	3.68611	8.77861	1.5485	2.30849
TRINITY_DN16656_c0_g1_i1_3	29.0495	50.82	12.7217	0.250329	-1.9981	0.0372243	0.70152	Down	10.6226	3.50246	2.99192	3.9994	0.55911	1.82853	0
TRINITY_DN16661_c0_g1_i1_6	1413.07	2617.82	509.5	0.194627	-2.36121	0.000659412	0.0769092	Down	36.0207	65.4031	45.2774	10.188	7.83287	9.3233	18.4129
TRINITY_DN16679_c0_g1_i1_4	15.7307	30.8034	4.42629	0.143695	-2.79892	0.0205367	0.546413	Down	1.82553	1.46978	4.15597	0.653817	0.797678	2.74937e-19	0.328519
TRINITY_DN16689_c0_g1_i1_6	40.2234	77.4989	12.2668	0.158283	-2.65942	0.00377452	0.217632	Down	11.1341	7.46832	7.64695	0.986794	1.73371	0.614164	3.53437
TRINITY_DN16693_c0_g1_i1_5	22.0737	49.3207	1.63841	0.0332196	-4.91182	3.90602e-05	0.00950292	Down	6.03478	2.05366	5.72086	0	0	0.691549	0
TRINITY_DN16697_c0_g1_i1_6	322.418	648.68	77.7214	0.119815	-3.06112	0.0282749	0.620896	Down	2.16606	40.9101	23.8032	2.77053	6.36414	1.84322	2.22068
TRINITY_DN16722_c0_g1_i1_4	35.0844	69.1457	9.53835	0.137946	-2.85783	0.00253057	0.176297	Down	5.71492	6.62445	12.5372	1.11512	1.34647	2.25201	0.507851
TRINITY_DN16729_c0_g1_i1_4	23.371	42.7799	8.8143	0.206039	-2.27901	0.025316	0.593697	Down	4.45967	4.01583	3.52616	1.8781	0.822351	1.06651	0
TRINITY_DN16747_c0_g1_i1_2	36.4469	0	63.7821	Inf	Inf	0.0107747	0.382093	Up	0	0	0	0	24.6428	0	12.0452
TRINITY_DN16760_c0_g1_i1_4	74.5063	155.544	13.728	0.0882581	-3.50213	0.0345362	0.681122	Down	33.7677	4.39866	7.71002	1.07603	3.25729	1.69533	0.425849
TRINITY_DN16766_c0_g1_i1_3	52.0396	91.7058	22.2899	0.243059	-2.04062	0.0201638	0.543201	Down	6.01591	18.2115	12.0168	2.97229	5.69028	1.92701	3.64769
TRINITY_DN1677_c0_g1_i1_3	11.0625	22.5044	2.48115	0.110252	-3.18112	0.0209901	0.551139	Down	5.6317	1.48782	2.81987	0	0	0.857962	0.850651
TRINITY_DN16779_c0_g1_i1_3	21.5318	40.8432	7.04817	0.172566	-2.53478	0.0178125	0.509442	Down	5.53068	2.54888	2.28008	0.809977	1.02057	0	1.10059
TRINITY_DN16784_c0_g1_i1_4	35.7096	79.5397	2.83707	0.0356686	-4.8092	0.0247097	0.588865	Down	0.67364	13.0081	3.81032	0	4.59929e-10	0.162048	0.924924
TRINITY_DN16786_c0_g1_i1_5	191.101	344.565	76.003	0.220576	-2.18065	0.00298307	0.195159	Down	25.4212	36.24	54.6543	11.0295	15.3505	4.09793	10.6691
TRINITY_DN16810_c0_g1_i1_3	49.9228	90.6401	19.3849	0.213866	-2.22522	0.0085202	0.344134	Down	4.56773	3.07132	2.70935	0.309425	0.623545	2.07442	0.423204
TRINITY_DN16813_c0_g1_i1_2	12.8703	2.43387	20.6975	8.50396	3.08814	0.0368811	0.70058	Up	0	0.888686	0	5.94695	3.84118	1.74834	1.47072
TRINITY_DN16824_c0_g1_i1_6	73.8053	168.029	3.13755	0.0186727	-5.74293	0.00804597	0.334973	Down	0.786855	11.2253	34.3454	0	1.43216	0	0
TRINITY_DN1684_c0_g1_i1_2	12.7605	2.02822	20.8096	10.26	3.35896	0.026183	0.601301	Up	0	0.463786	0	0.829444	3.0033	3.23303	0.280193
TRINITY_DN16841_c0_g1_i1_6	25.101	49.0806	7.11623	0.144991	-2.78597	0.0469237	0.769485	Down	3.55505	11.8732	2.15027	0.506993	0.468411	1.02838	2.07191
TRINITY_DN16859_c0_g1_i1_6	8.27683	17.5399	1.32956	0.075802	-3.72162	0.0242371	0.585168	Down	1.92402	2.60833	1.96439	0	1.29027e-68	0.304787	0.579204
TRINITY_DN16862_c0_g1_i1_3	19.8682	37.7564	6.45201	0.170885	-2.5489	0.0215567	0.556063	Down	4.09595	4.17405	3.74069	0.686924	1.71889	0.929	0
TRINITY_DN16863_c0_g1_i1_5	202.868	342.307	98.2891	0.287138	-1.80019	0.012408	0.41636	Down	8.61044	9.54096	10.5287	1.41927	5.02967	5.32779	1.25401
TRINITY_DN16867_c0_g1_i1_6	9.22107	21.5158	0	0	#NAME?	0.00435551	0.231064	Down	1.26837	6.85155	1.13172	0	0	0	0
TRINITY_DN16879_c0_g1_i1_2	9.71053	0	16.9934	Inf	Inf	0.003017	0.195734	Up	5.01456e-20	2.46691e-20	3.7197e-25	2.34868	5.94848	0.624858	3.65985
TRINITY_DN16883_c0_g1_i1_4	21.7723	43.5114	5.46794	0.125667	-2.99232	0.00623484	0.287389	Down	3.13345	6.07558	6.56479	0.40079	0	1.56686	1.22106
TRINITY_DN16883_c0_g1_i1_6	9.13763	20.4844	0.62751	0.0306335	-5.02875	0.00844156	0.341794	Down	6.24986e-07	3.14935	5.52006	0.00866322	0.444709	1.69365e-13	1.75747e-21
TRINITY_DN16886_c0_g1_i1_4	19.647	40.6448	3.89866	0.0959204	-3.38202	0.0206525	0.546696	Down	1.2795e-21	4.84569	3.95213	0.879287	0.483106	7.57171e-27	1.33028e-07
TRINITY_DN16892_c0_g1_i1_5	2136.47	4812.81	129.216	0.0268484	-5.21902	0.00353373	0.212129	Down	20.1703	875.522	490.563	6.15644	4.62495	18.3113	31.1346
TRINITY_DN16899_c0_g1_i1_5	25.6339	56.3796	2.57465	0.0456663	-4.45273	0.00655722	0.292967	Down	5.52696	1.51407	14.8124	0	0	1.45858	0
TRINITY_DN16922_c0_g1_i1_4	15.5379	35.6142	0.480663	0.0134964	-6.21128	0.0308837	0.651591	Down	0	1.30126	7.19638	0.153966	0	0	0
TRINITY_DN16941_c0_g1_i1_5	18.8059	4.68755	29.3946	6.27077	2.64864	0.0388954	0.713755	Up	0.851364	0.28648	0.782077	4.85727	8.09951	2.11763	4.0424
TRINITY_DN16942_c0_g1_i1_4	19.7851	1.70912	33.342	19.5083	4.28601	0.00267101	0.180041	Up	0.452731	0	0	2.78705	4.98404	3.17433	3.32704
TRINITY_DN16964_c0_g1_i1_1	34.866	6.13012	56.4179	9.20338	3.20216	0.00364466	0.214552	Up	1.51377	0.781441	0	12.4857	10.3032	6.3817	3.42043
TRINITY_DN16966_c0_g1_i1_6	38.7376	72.9506	13.0779	0.17927	-2.47979	0.00652975	0.292967	Down	6.57594	5.598	3.21532	1.07728	0.952143	1.2419	1.06549
TRINITY_DN1697_c0_g1_i2_4	67.2962	154.266	2.06913	0.0134128	-6.22025	1.04842e-07	6.40175e-05	Down	2.02102	7.95897	6.61884	0	0	0.279543	0.0619191
TRINITY_DN16970_c0_g1_i1_5	19.1841	34.7042	7.54405	0.217381	-2.2017	0.0485105	0.779376	Down	1.56218	5.9481	4.4413	1.36844	1.21508	1.46403	0
TRINITY_DN16976_c0_g1_i1_4	4.13741	9.65396	0	0	#NAME?	0.0356456	0.689038	Down	0	0.651285	3.50728	0	0	0	0
TRINITY_DN16991_c0_g1_i1_4	7.19179	16.4688	0.234059	0.0142123	-6.13672	0.00400366	0.224645	Down	0	2.49511	3.06739	0	0	0.133027	0
TRINITY_DN17006_c0_g1_i1_3	25.0628	55.9832	1.87247	0.033447	-4.90198	0.000704263	0.0786074	Down	12.4004	0.745807	12.4084	0	0	1.2237	0
TRINITY_DN17008_c0_g1_i1_6	31.8601	58.6673	11.7547	0.200361	-2.31932	0.0146416	0.452013	Down	10.6057	9.14821	3.19333	2.76018	1.57818	1.16746	2.01022
TRINITY_DN17023_c0_g1_i1_1	5.48426	0	9.59746	Inf	Inf	0.0343684	0.678673	Up	0	0	0	0.833891	0.721373	1.94148	3.11743
TRINITY_DN17045_c0_g1_i1_6	9.33769	21.7879	0	0	#NAME?	0.00394035	0.223422	Down	1.07735	4.02423	0.430825	0	0	0	0
TRINITY_DN17063_c0_g1_i1_6	55.7868	130.169	0	0	#NAME?	4.0014e-05	0.00963595	Down	0	18.0145	11.2242	0	0	0	0
TRINITY_DN17065_c0_g1_i1_6	3.47435	8.10683	0	0	#NAME?	0.03385	0.672528	Down	0.253654	1.93374	1.01715	0	0	0	0
TRINITY_DN17066_c0_g1_i1_3	14.0622	2.43387	22.7834	9.36099	3.22666	0.0238848	0.580633	Up	0.000510477	0.665855	9.20348e-11	3.24464	4.51395	0.638733	2.69198
TRINITY_DN1708_c0_g1_i1_4	13.845	3.03635	21.9514	7.22953	2.8539	0.0462288	0.765175	Up	0.268994	0.528185	0.243295	2.06917	1.48436	1.56541	6.06532
TRINITY_DN17097_c0_g1_i1_2	1384.32	630.075	1950.01	3.09489	1.62989	0.0235196	0.577622	Up	21.382	26.0023	84.902	182.676	173.695	98.766	189.238
TRINITY_DN17108_c0_g1_i1_5	9.27992	19.8969	1.31718	0.0662001	-3.91702	0.0121168	0.411034	Down	4.01827	0.833013	2.08342	0	0.204666	0.230805	0.197098
TRINITY_DN1711_c0_g1_i1_5	5.22803	0	9.14905	Inf	Inf	0.0476869	0.773849	Up	0	0	0	0	2.32675	0	3.2329
TRINITY_DN17116_c0_g1_i1_6	21.643	39.6765	8.1179	0.204602	-2.28911	0.049678	0.785935	Down	0.768672	7.19709	8.30651	0	0	1.17151	4.17228
TRINITY_DN17121_c0_g1_i1_6	10.5538	24.3383	0.21536	0.00884857	-6.82034	0.00637249	0.290874	Down	0	4.87158	2.20595	0	0	0	0.14933
TRINITY_DN17134_c0_g1_i1_6	14.0788	32.8505	0	0	#NAME?	0.00137757	0.121183	Down	1.15265	8.85727	2.38419	0	0	0	0
TRINITY_DN17141_c0_g1_i1_2	9.49788	0	16.6213	Inf	Inf	0.0036322	0.214224	Up	0	0	0	5.30308	4.13954	1.9554	0
TRINITY_DN17145_c0_g1_i1_5	22.0385	42.7967	6.46982	0.151176	-2.7257	0.010222	0.374617	Down	2.18635	0.585651	3.07872	0	0	0.560994	0.813807
TRINITY_DN17149_c0_g1_i1_1	2450.03	3889.28	1370.59	0.352401	-1.50471	0.025671	0.59655	Down	86.2065	125.85	139.047	36.2744	41.7318	57.2194	60.8699
TRINITY_DN17149_c0_g1_i1_4	9.34749	21.8108	0	0	#NAME?	0.0443034	0.751234	Down	0.550258	0	7.69123	0	0	0	0
TRINITY_DN1715_c0_g1_i1_2	6.08932	0	10.6563	Inf	Inf	0.0236899	0.579518	Up	0	0	0	0.470365	3.73883	3.19189	0
TRINITY_DN17154_c0_g1_i1_4	78.9161	180.791	2.51004	0.0138837	-6.17047	0.000663963	0.0769256	Down	0	8.10138	11.6145	0	0.478243	0	0
TRINITY_DN17171_c0_g1_i1_5	8.45329	19.7243	0	0	#NAME?	0.00039841	0.0532485	Down	2.0736	2.57199	2.15517	0	0	0	0
TRINITY_DN17185_c0_g1_i1_2	10.1083	0	17.6896	Inf	Inf	0.00635506	0.29081	Up	0	0	0	4.52521	4.33448	0	0.818871
TRINITY_DN17186_c0_g1_i1_6	5.40133	12.6031	0	0	#NAME?	0.00560072	0.27167	Down	1.47624	3.03488	0.342206	0	0	0	0
TRINITY_DN17191_c0_g1_i1_5	7.22778	0	12.6486	Inf	Inf	0.0118703	0.407555	Up	0	0	0	0.924856	4.16402	1.10851	0.296199
TRINITY_DN17194_c0_g1_i1_4	62.5626	114.876	23.3277	0.203069	-2.29996	0.00485917	0.246448	Down	26.5926	13.6245	9.51277	2.18606	3.67232	5.89748	4.2263
TRINITY_DN17195_c0_g1_i1_5	28.7091	52.0485	11.2045	0.215271	-2.21577	0.048578	0.779376	Down	7.56524	3.74031	0.817745	0.188451	0.33001	1.77213	1.78319
TRINITY_DN17202_c0_g1_i1_3	11.8907	25.1814	1.92265	0.076352	-3.71119	0.0156327	0.471723	Down	6.7602	4.37523	0	1.30167	0	0	0
TRINITY_DN17219_c0_g1_i1_1	60.9411	17.1382	93.7932	5.47275	2.45227	0.00954134	0.364573	Up	2.70161	0.401236	0.181095	9.57718	8.49035	3.04879	7.4201
TRINITY_DN17220_c0_g1_i1_4	2736.36	6379.59	3.92926	0.000615911	-10.665	0.00570705	0.274492	Down	0.198823	497.393	43.6941	0.0692323	0.0328808	0.360447	0.0683082
TRINITY_DN17227_c0_g1_i1_2	14.1844	2.39277	23.0281	9.62402	3.26664	0.032089	0.659131	Up	1.04122	0	0	2.75893	3.79054	6.15386	2.72385
TRINITY_DN17232_c0_g1_i1_5	143.935	229.094	80.0653	0.349487	-1.51669	0.0358429	0.691993	Down	6.84753	5.59024	9.51694	4.76195	3.48319	1.42032	2.42461
TRINITY_DN17235_c0_g1_i1_6	31.7371	61.1573	9.67185	0.158147	-2.66066	0.0146342	0.452013	Down	1.84095	10.1256	6.06224	0	0	2.26797	2.22566
TRINITY_DN17278_c0_g1_i1_3	42.0528	86.9382	8.38872	0.0964906	-3.37347	0.0436068	0.74724	Down	8.96759	1.96994	1.08398	0	0	1.6566	0.0992887
TRINITY_DN17287_c0_g1_i1_5	8.21883	16.9131	1.69812	0.100403	-3.31613	0.0399038	0.721732	Down	3.76072	1.50751	1.37063	0	0.516855	0	0.594844
TRINITY_DN17290_c0_g1_i1_6	35.8511	67.7385	11.9355	0.176199	-2.50472	0.028112	0.620896	Down	3.26588	5.07441	14.8253	1.6256	0.325637	0	4.55109
TRINITY_DN17311_c0_g1_i1_2	8.57291	0	15.0026	Inf	Inf	0.0312425	0.654388	Up	0	0	0	3.87304	6.63299	0	0
TRINITY_DN17312_c0_g1_i1_6	5.12843	11.3921	0.430719	0.0378087	-4.72514	0.0364364	0.696879	Down	1.24911	2.41961	0.734005	0	0	0	0.349514
TRINITY_DN17326_c0_g1_i1_1	14.5784	29.1971	3.61443	0.123794	-3.01399	0.0138696	0.440529	Down	4.90257	0.501821	6.10281	0.439851	0.778251	0.994837	0
TRINITY_DN17333_c0_g1_i1_2	2024.24	874.256	2886.72	3.30192	1.7233	0.0167231	0.490751	Up	5.90439	7.05803	21.5789	54.3893	47.5172	26.5743	50.8733
TRINITY_DN17349_c0_g1_i1_6	5.77407	13.4728	0	0	#NAME?	0.0409951	0.727885	Down	0.474258	3.31912	0	0	0	0	0
TRINITY_DN17351_c0_g1_i1_1	44.934	76.3049	21.4059	0.280532	-1.83376	0.0326923	0.665049	Down	11.2197	9.32795	2.16448	4.96886	2.34412	0.864464	1.89996
TRINITY_DN17356_c0_g1_i1_4	110.138	247.8	6.8919	0.0278124	-5.16813	0.0132001	0.426859	Down	0	8.65199	24.3999	0	0.418015	0.123958	0.924834
TRINITY_DN17363_c0_g1_i1_1	34.4103	10.4235	52.4004	5.02715	2.32974	0.0270632	0.610813	Up	2.89411	1.25413	5.01572e-15	8.25731	10.2279	7.40138	6.84473
TRINITY_DN17383_c0_g1_i1_2	33.7514	60.4874	13.6994	0.226484	-2.14252	0.0217994	0.559267	Down	7.55385	6.75521	5.55395	1.82839	2.48228	1.99975	0.92316
TRINITY_DN17390_c0_g1_i1_4	95.3666	41.0483	136.105	3.31573	1.72933	0.0375043	0.703085	Up	1.11193	0.962746	4.39278	8.75445	9.88534	5.00642	10.0461
TRINITY_DN17399_c0_g1_i1_6	10.6807	22.2621	1.99458	0.0895954	-3.48043	0.0168685	0.492318	Down	3.02538	3.3565	2.21497	0.420931	0.362596	0	0.441234
TRINITY_DN1740_c0_g1_i1_4	7.73025	18.0373	0	0	#NAME?	0.000619654	0.0739335	Down	3.10022	0	3.57515	0.00405942	0	0	0
TRINITY_DN17408_c0_g1_i1_6	13.4432	28.2666	2.32563	0.0822747	-3.60341	0.0134138	0.430638	Down	1.251	7.17787	2.9751	0	0.942779	0	0.550899
TRINITY_DN17410_c0_g1_i1_1	42.43	0	74.2525	Inf	Inf	5.5658e-05	0.0126514	Up	0	0	0	5.92054	13.1487	23.7013	3.74916
TRINITY_DN17422_c0_g1_i1_5	67.0855	156.533	0	0	#NAME?	2.3374e-14	1.45578e-10	Down	15.2809	25.8168	14.2848	0	0	0	0
TRINITY_DN17436_c0_g1_i1_1	5.51189	0	9.64581	Inf	Inf	0.0331463	0.667664	Up	0	0	0	0.969904	2.62568	0.338257	0
TRINITY_DN17446_c0_g1_i1_6	8.9605	0	15.6809	Inf	Inf	0.0423637	0.739904	Up	0	0	0	0.149095	0.370757	0.369109	2.62591
TRINITY_DN17453_c0_g1_i1_3	40.6647	14.178	60.5298	4.26928	2.09399	0.0371693	0.70152	Up	3.38429	0.689679	1.04074	6.21449	5.89422	5.68183	17.7049
TRINITY_DN17458_c0_g1_i1_3	40.7665	11.3921	62.7974	5.51238	2.46268	0.0125282	0.417261	Up	0.121737	0.250761	0.0744677	0.616344	1.47229	1.37622	0.492694
TRINITY_DN17476_c0_g1_i1_3	100.569	167.877	50.0884	0.298363	-1.74486	0.022099	0.562702	Down	19.8614	24.364	26.9711	2.91207	9.3889	17.3693	3.70827
TRINITY_DN17485_c0_g1_i1_2	80.6414	34.6479	115.136	3.32304	1.7325	0.0484355	0.779144	Up	2.84483	0.597085	0.457143	6.51383	8.50867	2.77649	2.95001
TRINITY_DN17496_c0_g1_i1_5	6.30986	0	11.0422	Inf	Inf	0.0216824	0.557566	Up	0	0	0	0.970299	0.341169	1.73708	0.680698
TRINITY_DN17500_c0_g1_i1_1	19.4228	40.7256	3.44575	0.084609	-3.56304	0.0227484	0.568546	Down	0	5.36303	8.3263	0	0	0	1.95075
TRINITY_DN17502_c0_g1_i1_5	14.5774	0	25.5105	Inf	Inf	0.0304631	0.646212	Up	0	0	0	2.47263	12.8577	1.63595	0
TRINITY_DN17503_c0_g1_i1_6	26.2756	50.5614	8.0613	0.159436	-2.64895	0.00784614	0.330185	Down	3.544	1.94733	4.05824	0	0.182515	1.90153	0.18982
TRINITY_DN1752_c0_g1_i1_3	7.13698	16.653	0	0	#NAME?	0.00115511	0.10528	Down	2.04152	1.86911	0.872726	0	0	0	0
TRINITY_DN17531_c0_g1_i1_6	64.7647	149.516	1.20166	0.008037	-6.95913	0.00242482	0.172008	Down	0	15.2133	41.53	0.676682	0	0	0
TRINITY_DN17534_c0_g1_i1_2	46.2604	6.66341	75.9581	11.3993	3.51087	0.0339279	0.672528	Up	0.94093	0.913707	0	1.61455	20.1596	9.69992	2.86835
TRINITY_DN17539_c0_g1_i1_2	81.4294	27.1002	122.176	4.50832	2.17259	0.0129659	0.425259	Up	1.36312	0.456163	2.38843	7.60303	7.45599	5.07688	9.64377
TRINITY_DN1755_c0_g1_i1_5	20.4202	2.05095	34.1972	16.6738	4.05951	0.0037454	0.217632	Up	0.690953	0	0	4.51058	0.538889	6.52482	4.67881
TRINITY_DN17564_c0_g1_i1_5	5.3456	0	9.3548	Inf	Inf	0.0382956	0.711554	Up	0	0	0	3.19146	2.2941	0.697144	0
TRINITY_DN17571_c0_g1_i1_1	10.8452	0	18.9791	Inf	Inf	0.0497602	0.785935	Up	0	0	0	0.585434	2.81006	8.73094	0
TRINITY_DN17578_c0_g1_i1_3	14.8225	29.8168	3.57677	0.119958	-3.0594	0.0129419	0.425259	Down	4.07843	1.47826	1.93055	0.247766	3.01689e-21	0.268921	0.90067
TRINITY_DN17608_c0_g1_i1_3	18.5482	39.4924	2.84007	0.0719143	-3.79758	0.00601942	0.280198	Down	10.908	4.29376	1.5703	0.723978	0	1.04886	0
TRINITY_DN17634_c0_g1_i1_6	17.6391	35.1604	4.49822	0.127934	-2.96652	0.0127761	0.421461	Down	4.99369	4.91327	3.57539	0.262225	1.66073	0	0.927968
TRINITY_DN17635_c0_g1_i1_4	42.0691	15.2454	62.1869	4.07906	2.02824	0.0347129	0.681756	Up	0.326099	0.484376	0.767019	0.685238	2.04458	2.54702	4.97274
TRINITY_DN17641_c0_g1_i1_1	19.1111	38.109	4.86275	0.127601	-2.97029	0.0382521	0.711229	Down	6.20456	2.69441e-25	10.7585	0	0.649149	1.16202	1.49519
TRINITY_DN17662_c0_g1_i1_1	6.68099	0	11.6917	Inf	Inf	0.016959	0.494494	Up	0	0	0	1.16509	0.992961	2.63854	2.8815
TRINITY_DN17686_c0_g1_i1_6	13.6484	0	23.8847	Inf	Inf	0.0019523	0.149377	Up	0	0	0	1.86709	0	3.67331	1.46257
TRINITY_DN17687_c0_g1_i1_3	7.55361	0	13.2188	Inf	Inf	0.0102252	0.374617	Up	4.24384e-16	0	3.31953e-26	1.00555	3.01407	2.73614	2.55486e-26
TRINITY_DN17689_c0_g1_i1_1	5.30948	0	9.29158	Inf	Inf	0.0388742	0.713755	Up	0	0	0	0.732593	1.2522	2.864	0.811379
TRINITY_DN17693_c0_g1_i1_4	47.7389	79.1001	24.218	0.306169	-1.7076	0.0467745	0.768818	Down	3.66756	3.37489	6.78175	0.998158	1.99453	1.73873	2.00973
TRINITY_DN17702_c0_g1_i1_4	10.1636	22.7787	0.702177	0.030826	-5.01971	0.00213433	0.157501	Down	0.865332	2.47754	6.02692	0	0	0.470818	0
TRINITY_DN17737_c0_g1_i1_4	3.24833	7.57944	0	0	#NAME?	0.0410211	0.727885	Down	0.281386	1.30665	1.70942	0	0	0	0
TRINITY_DN17758_c0_g1_i1_4	12.2005	25.75	2.03834	0.0791586	-3.65911	0.0353948	0.687175	Down	3.46333	0	7.97736	0.70857	0.604385	0	0
TRINITY_DN17796_c0_g1_i1_4	126.714	0.365063	221.475	606.677	9.24479	3.75621e-12	1.11179e-08	Up	0	0	0.0139357	1.294	2.5012	4.20812	3.84304
TRINITY_DN17797_c0_g1_i1_3	6.21563	0	10.8773	Inf	Inf	0.0230853	0.573743	Up	0	0	0	3.68583	0.876251	1.27522	0.983931
TRINITY_DN17804_c0_g1_i1_3	8.2387	18.6576	0.42453	0.0227537	-5.45775	0.00344848	0.210011	Down	1.43937	0.309888	2.03043	0	0.0678022	0	0.071816
TRINITY_DN17807_c0_g1_i1_6	14.3573	29.9875	2.63469	0.0878593	-3.50866	0.00808068	0.335521	Down	0.996643	4.91027	2.75004	0.421833	0.81579	0	0
TRINITY_DN17808_c0_g1_i1_4	28.6014	54.9556	8.83569	0.160779	-2.63685	0.0081245	0.335802	Down	2.56047	4.62963	6.22418	0	0.66049	2.22759	0.413936
TRINITY_DN17852_c0_g1_i1_2	58.3713	10.7774	94.0667	8.72812	3.12567	0.0185492	0.517348	Up	0.223126	0.0383794	0.350556	3.43714	3.45077	1.38525	0.0686898
TRINITY_DN17853_c0_g1_i1_2	13.8087	2.05095	22.6271	11.0325	3.46369	0.0249319	0.589972	Up	0.897913	0	0	2.06007	6.46351	2.84349	3.40136
TRINITY_DN17863_c0_g1_i1_4	10.0803	23.5206	0	0	#NAME?	0.00309102	0.197654	Down	0.137268	1.15777	3.73759	0	0	0	0
TRINITY_DN17864_c0_g1_i1_6	10.0685	20.2347	2.44387	0.120776	-3.04959	0.0375542	0.703085	Down	1.23683	2.62469	3.90382	0.394275	1.96726e-05	0	1.14222
TRINITY_DN17869_c0_g1_i1_4	106.233	2.16714	184.282	85.0346	6.40998	3.76723e-09	3.17069e-06	Up	0.031907	0	0.118434	1.68197	7.52651	4.19639	6.458
TRINITY_DN17895_c0_g1_i1_3	5.99214	13.9817	0	0	#NAME?	0.00305538	0.196586	Down	2.73207	2.2026	1.10733	0	0	0	0
TRINITY_DN17895_c0_g1_i1_5	7.98363	18.6285	0	0	#NAME?	0.000520981	0.0654502	Down	1.36742	0.290968	1.39244	0	0	0	0
TRINITY_DN17897_c0_g1_i1_2	9.04408	1.02547	15.058	14.684	3.87617	0.0445322	0.751234	Up	0.282709	0	0	1.51113	3.11498	0.955549	0.437132
TRINITY_DN17900_c0_g1_i1_2	107.111	2.12066	185.854	87.6396	6.45351	4.26408e-09	3.40481e-06	Up	0.17623	0	0.180669	19.1866	9.88284	9.89063	8.35888
TRINITY_DN17901_c0_g1_i1_6	87.7931	204.851	0	0	#NAME?	0.019935	0.539356	Down	0	47.8854	0	0	0	0	0
TRINITY_DN17913_c0_g1_i1_2	16.6119	0	29.0707	Inf	Inf	0.0132809	0.428486	Up	0	0	0	9.61732	8.77256	0	0
TRINITY_DN17920_c0_g1_i1_3	24.1984	46.4995	7.47248	0.1607	-2.63756	0.0121077	0.411034	Down	8.48251	7.60351	3.96915	1.2204	1.18913	1.60639e-25	2.7626
TRINITY_DN17954_c0_g1_i1_6	43.7517	73.3477	21.5548	0.293871	-1.76675	0.0439827	0.74886	Down	4.34864	9.54053	6.42992	3.21737	1.69346	3.21052	1.22395
TRINITY_DN17969_c0_g1_i1_2	20.197	3.82979	32.4724	8.4789	3.08388	0.0333518	0.67007	Up	0.95389	0	0.430537	6.67514	2.98475	6.62571	0
TRINITY_DN17979_c0_g1_i1_3	9.87314	23.0373	0	0	#NAME?	0.000117568	0.0221891	Down	4.19351	1.80189	0.615989	0	0	0	0
TRINITY_DN17986_c0_g1_i1_4	50.9806	110.985	5.97749	0.0538587	-4.21468	0.0074549	0.31982	Down	1.88445	5.65075	16.1364	0.343075	0.872019	0.416906	0.32541
TRINITY_DN18013_c0_g1_i1_6	12.6769	25.8673	2.78409	0.10763	-3.21585	0.0161296	0.481585	Down	1.73857	5.6338	4.19831	1.35451	0	0	0.702371
TRINITY_DN18021_c0_g1_i1_2	8.12834	0	14.2246	Inf	Inf	0.0185639	0.517348	Up	0	0	0	3.36433	2.64847	0	0.301205
TRINITY_DN18044_c0_g1_i1_4	26.2326	61.2095	0	0	#NAME?	0.00262208	0.178666	Down	0	2.15149	8.38522	0	0	0	0
TRINITY_DN18055_c0_g1_i1_6	18.9435	44.2016	0	0	#NAME?	3.92433e-07	0.00020034	Down	2.30716	8.03457	5.76103	0	0	0	0
TRINITY_DN18070_c0_g1_i1_4	186.124	1.82531	324.348	177.695	7.47326	7.32528e-12	1.90097e-08	Up	0	0	0.0757707	3.25207	4.51836	5.27411	6.2986
TRINITY_DN18117_c0_g1_i1_3	28.5081	50.2178	12.2258	0.243456	-2.03827	0.0444531	0.751234	Down	6.37412	0.278084	5.94735	2.04332	1.13192	1.45319	0
TRINITY_DN18119_c0_g1_i1_2	17.7623	4.12565	27.9898	6.78434	2.76221	0.03391	0.672528	Up	0.276009	0.409744	0.125517	2.94502	4.5175	2.08976	0.243744
TRINITY_DN18138_c0_g1_i1_4	20.9416	41.5232	5.50547	0.132588	-2.91498	0.0307309	0.649688	Down	1.84357	0.959922	6.25739	0.224385	0.20435	1.10197	0.215973
TRINITY_DN18145_c0_g1_i1_4	10.7664	23.9729	0.861438	0.0359338	-4.79852	0.0070442	0.307662	Down	0	3.48072	5.35867	0	0	0	0.493454
TRINITY_DN18146_c0_g1_i1_6	3.38977	7.90947	0	0	#NAME?	0.0354564	0.687306	Down	1.03015	1.73149	0.69504	0	0	0	0
TRINITY_DN18152_c0_g1_i1_4	5.93615	0	10.3883	Inf	Inf	0.0264849	0.604424	Up	0	0	0	2.87786	2.29476	0	0.369122
TRINITY_DN18161_c0_g1_i1_5	12.0418	0	21.0732	Inf	Inf	0.0219149	0.560306	Up	6.48831e-25	0	3.39771e-21	7.05496	5.52592	0	8.34525e-25
TRINITY_DN18162_c0_g1_i1_5	14.8948	0	26.0659	Inf	Inf	0.0402851	0.724129	Up	0	0	0	0	0.865628	11.6334	3.65534
TRINITY_DN18170_c0_g1_i1_3	32.2774	10.2679	48.7846	4.75117	2.24828	0.0320003	0.65864	Up	0.426725	0.465841	1.91168	4.91572	8.5621	2.50969	5.56102
TRINITY_DN18173_c0_g1_i1_5	353.309	755.084	51.9781	0.0688375	-3.86066	0.00866345	0.346567	Down	52.8751	0.658467	83.7897	7.04149	0.366142	4.85156	1.76757
TRINITY_DN1818_c0_g1_i1_5	9.24842	1.02547	15.4156	15.0327	3.91003	0.0415326	0.731542	Up	0.494146	0	0	2.2195	1.95334	2.37645	4.45324
TRINITY_DN18221_c0_g1_i1_5	18.349	0.68365	31.598	46.2196	5.53043	0.000643015	0.0755628	Up	0.0683009	2.66809e-05	0	0.960575	2.41462	0.415327	2.92025
TRINITY_DN18245_c0_g1_i1_3	6.57099	15.3323	0	0	#NAME?	0.00424239	0.22976	Down	1.03023	2.09466	0	2.39009e-26	5.85254e-25	8.38042e-21	4.19871e-25
TRINITY_DN18256_c0_g1_i1_4	50.9322	89.8515	21.7426	0.241984	-2.04702	0.0127322	0.420691	Down	4.17965	1.62226	3.71139	2.17582	0.577278	0.326	0.477496
TRINITY_DN18267_c0_g1_i1_4	8.29237	19.3489	0	0	#NAME?	0.00067192	0.0774973	Down	0	3.96369	3.33098	0	0	0	0
TRINITY_DN18298_c0_g1_i1_4	33.8859	62.7907	12.2072	0.194412	-2.36281	0.0144933	0.44909	Down	2.59132	8.3646	5.92387	0.433537	1.73577	1.85353	1.28291
TRINITY_DN18315_c0_g1_i1_5	10.8409	1.09519	18.1502	16.5727	4.05073	0.021299	0.554111	Up	0	0	0.330304	1.57034e-12	3.10531	2.83187	4.34495
TRINITY_DN18336_c0_g1_i1_4	24.2045	50.8598	4.21306	0.0828368	-3.59358	0.0174512	0.504127	Down	1.36819	5.64696	14.5018	0	0	2.68635	0
TRINITY_DN18340_c0_g1_i1_5	5.34402	12.4694	0	0	#NAME?	0.00541595	0.266442	Down	1.23537	0.926968	0.823221	0	0	0	0
TRINITY_DN18359_c0_g1_i1_5	19.6284	41.7426	3.04277	0.0728935	-3.77807	0.00113044	0.104771	Down	5.1892	4.85686	3.30554	0	0	1.473	0
TRINITY_DN18368_c0_g1_i1_3	28.2164	59.5246	4.73534	0.0795528	-3.65194	0.000687287	0.0778358	Down	6.51516	1.34818	8.66861	1.05851	0.956055	0	0
TRINITY_DN18369_c0_g1_i1_3	9.63039	22.4709	0	0	#NAME?	0.000161917	0.0278557	Down	2.63025	3.58343	1.71495	0	0	0	0
TRINITY_DN18386_c0_g1_i1_5	7.71532	0	13.5018	Inf	Inf	0.00939214	0.362312	Up	0	0	0	0.334956	1.6118	4.64912	2.17257
TRINITY_DN18410_c0_g1_i1_3	129.46	298.648	2.56849	0.0086004	-6.86138	1.97021e-13	1.02257e-09	Down	37.9675	25.3946	16.1833	0.217134	0	0.771004	0.0993646
TRINITY_DN18411_c0_g1_i1_4	17.3577	35.5822	3.68929	0.103684	-3.26974	0.00500487	0.250977	Down	7.23416	2.52355	4.58756	1.05419	0.499243	0.745803	0
TRINITY_DN18414_c0_g1_i1_5	15.7433	28.8601	5.90564	0.20463	-2.28891	0.0455547	0.760654	Down	6.92187	1.99206	1.67549	1.49183	1.30931	0.643188	0
TRINITY_DN18430_c0_g1_i1_4	29.1833	63.0464	3.78594	0.06005	-4.05769	0.024346	0.585903	Down	0.200627	2.94949	7.90767	0.181423	0.0904874	0.192957	0.637451
TRINITY_DN18433_c0_g1_i1_3	14.9603	34.2832	0.468118	0.0136544	-6.19449	0.00062814	0.07466	Down	6.17414	1.08287	2.17063	0	0	0.15799	0
TRINITY_DN18436_c0_g1_i1_4	13.9249	32.4915	0	0	#NAME?	0.000221793	0.0349424	Down	0	4.83918	4.0506	0	0	0	0
TRINITY_DN18456_c0_g1_i1_4	7.59678	15.5413	1.63841	0.105423	-3.24573	0.0495906	0.785935	Down	0.554273	2.28619	2.45783	0	0	0.821779	0
TRINITY_DN185_c0_g1_i1_2	11.6133	1.09519	19.5018	17.8068	4.15436	0.0160986	0.48112	Up	0	0	0.308955	1.09593	2.83292	2.35402	2.48326
TRINITY_DN18501_c0_g1_i1_4	21.073	38.6024	7.92605	0.205325	-2.28402	0.035955	0.692157	Down	4.6906	2.60787	9.22304	0.751016	3.99662	0	0.734388
TRINITY_DN18578_c0_g1_i1_3	15.9113	35.2036	1.44199	0.0409614	-4.60959	0.0491661	0.783161	Down	10.4619	2.25421	0	0.720449	0	0	0
TRINITY_DN18593_c0_g1_i1_3	15.8387	35.3546	1.20166	0.0339886	-4.8788	0.00999435	0.372323	Down	11.0388	0.918571	3.54409	0.820159	0	0	0
TRINITY_DN1871_c0_g1_i1_5	5.94829	12.631	0.936236	0.0741219	-3.75396	0.0427793	0.74341	Down	1.78808	0	1.21879	0	0	0.304464	0
TRINITY_DN1938_c0_g1_i1_6	47.8042	79.1516	24.2936	0.306925	-1.70404	0.0458129	0.76219	Down	7.95	6.05595	11.7663	3.34239	4.43357	2.07546	2.68615
TRINITY_DN1956_c0_g1_i1_3	15.4744	35.1457	0.720994	0.0205144	-5.60722	0.024673	0.588865	Down	7.79542	1.48873	0.342678	0.325963	0	0	0
TRINITY_DN1981_c0_g1_i1_4	736.904	1620.75	74.0221	0.0456716	-4.45256	0.000104403	0.0204479	Down	287.18	107.02	86.5366	23.837	3.65019	5.75103	0
TRINITY_DN2039_c0_g2_i1_6	146.019	52.8754	215.877	4.08276	2.02954	0.00983627	0.370389	Up	1.58637	3.25345	2.16891	8.87851	6.69442	8.71112	21.8693
TRINITY_DN2060_c0_g1_i1_4	313.42	718.805	9.38209	0.0130524	-6.25955	2.07905e-08	1.40747e-05	Down	15.7479	61.343	58.8498	1.52943	0.2899	0.858607	0.097422
TRINITY_DN2064_c0_g1_i1_3	10.173	20.9862	2.06303	0.0983038	-3.34661	0.0192767	0.529204	Down	2.88267	0.594042	1.38445	0.0835809	0.153709	0.4675	0
TRINITY_DN2076_c0_g1_i1_2	201.273	92.6194	282.763	3.05295	1.61021	0.0350513	0.684347	Up	0.639297	0.717485	1.67617	4.08995	4.59936	1.8353	4.19035
TRINITY_DN21_c0_g1_i1_1	17.3037	3.29702	27.8087	8.4345	3.0763	0.0268949	0.609117	Up	0.189087	0.196937	0.355724	4.10926	3.97836	1.36893	0.157572
TRINITY_DN2102_c0_g1_i1_1	13.4183	1.82531	22.1131	12.1147	3.59868	0.021445	0.555304	Up	0	0	0.661804	2.69535	2.44549	6.26624	1.91816
TRINITY_DN211_c0_g1_i1_2	6.4497	0	11.287	Inf	Inf	0.019516	0.531842	Up	0	0	0	2.78389	1.89624	0.167084	1.01169
TRINITY_DN2112_c0_g1_i1_6	24.4105	52.8542	3.07771	0.0582303	-4.10209	0.00766595	0.324355	Down	5.4831e-11	7.35291	8.98394	6.80491e-22	0.855543	0.654742	7.49224e-22
TRINITY_DN2130_c0_g1_i1_2	24.4881	5.44647	38.7692	7.11823	2.83152	0.0166046	0.489282	Up	1.12558	0.600047	0	2.9461	5.04219	4.20297	7.4856
TRINITY_DN215_c0_g1_i1_1	376.824	825.082	40.6308	0.0492446	-4.34389	9.77953e-05	0.0195221	Down	78.0934	207.709	79.6619	12.1762	2.63501	8.01263	5.45685
TRINITY_DN2180_c0_g1_i1_3	31.029	5.85245	49.9115	8.5283	3.09226	0.00583716	0.276535	Up	0.175917	0.124557	0.711137	1.28457	5.87453	1.47254	6.03946
TRINITY_DN2183_c0_g1_i1_5	15.9392	3.41825	25.33	7.41022	2.88952	0.0423257	0.739654	Up	1.45392	0	0	6.3838	5.92099	1.73006	3.57952
TRINITY_DN2217_c0_g1_i1_2	18.5356	4.61246	28.978	6.28255	2.65135	0.0348708	0.682963	Up	0.405682	0.84399	0	2.26904	3.94288	3.33688	3.13516
TRINITY_DN2231_c0_g1_i1_2	41.55	9.32222	65.7208	7.04991	2.8176	0.00734021	0.317916	Up	1.73039	0.000488356	0.310595	4.16092	1.80123	7.3772	8.73457
TRINITY_DN2239_c0_g1_i1_4	8.75693	0.81129	14.7162	18.1392	4.18104	0.0332768	0.668994	Up	0	0.27937	0	3.69548	1.06207	2.58886	0
TRINITY_DN2310_c0_g1_i1_6	14.2033	33.1411	0	0	#NAME?	0.0463053	0.765175	Down	0	8.89819	0.278814	0	0	0	0
TRINITY_DN2310_c0_g2_i1_6	17.7498	41.4162	0	0	#NAME?	0.0262343	0.601593	Down	0	11.3674	1.03383	0	0	0	0
TRINITY_DN2316_c0_g1_i1_2	45.7231	10.6149	72.0542	6.788	2.76299	0.00596359	0.279857	Up	1.66545	1.12659	0	9.20612	4.55363	11.7727	4.31567
TRINITY_DN2319_c0_g1_i1_5	832.87	1472.47	353.173	0.239851	-2.05979	0.0166074	0.489282	Down	55.0915	12.9526	26.2222	6.86748	2.59074	16.7018	8.46209
TRINITY_DN2320_c0_g1_i1_2	10.8205	0	18.9358	Inf	Inf	0.0185423	0.517348	Up	0	0	0	1.92265	3.70716	0.190335	0
TRINITY_DN2332_c0_g1_i1_4	228.119	502.587	22.2681	0.0443069	-4.49632	0.0382273	0.711229	Down	82.9441	0	21.962	5.77458e-33	1.16091	5.64803	0.178644
TRINITY_DN2348_c0_g1_i1_6	54.0879	87.9725	28.6745	0.325948	-1.61729	0.0432601	0.746731	Down	19.6783	8.49535	5.79058	6.50283	3.64403	5.45562	1.49047
TRINITY_DN2364_c0_g1_i1_5	13.2102	26.6954	3.09635	0.115988	-3.10795	0.0189244	0.524153	Down	2.62768	4.65575	3.23567	0.503212	0.442207	0	0.9692
TRINITY_DN2368_c0_g1_i1_3	18.7607	41.5437	1.67336	0.0402795	-4.63381	0.00411093	0.227386	Down	7.57909	0	6.55171	0	0.90449	0	0
TRINITY_DN2377_c0_g1_i1_2	15.4481	1.54142	25.8782	16.7886	4.06941	0.0489101	0.782106	Up	4.12394e-27	0.0973578	0.0891501	1.36884	3.39643	0.421125	0.0806958
TRINITY_DN2377_c0_g1_i2_6	71.6093	133.336	25.3146	0.189856	-2.39702	0.00943086	0.362312	Down	5.97869	25.8792	16.3049	2.19359	0.929768	6.94899	4.20306
TRINITY_DN2389_c0_g1_i1_1	19.4173	4.62963	30.508	6.58973	2.72022	0.0358785	0.692095	Up	0.151464	0	0.257336	2.03585	1.24907	0.477982	0.42193
TRINITY_DN2403_c0_g1_i1_5	40.4981	77.6253	12.6528	0.162998	-2.61708	0.00346985	0.210633	Down	4.11228	1.74035	2.83505	0.391709	0.0940512	0.742824	0.971396
TRINITY_DN2404_c0_g1_i1_2	15.9454	0	27.9045	Inf	Inf	0.0193531	0.530523	Up	0	0	0	2.74846	5.2484	0	0
TRINITY_DN2409_c0_g1_i1_3	16.6677	33.4899	4.05109	0.120964	-3.04735	0.00970393	0.367628	Down	4.52093	1.91419	0.817142	0	0.146998	0.785713	0.483266
TRINITY_DN2409_c0_g1_i1_6	19.4167	38.4215	5.16309	0.13438	-2.89561	0.0111907	0.391144	Down	7.69219	5.28264	1.37151	0	2.1318	0.600661	0.411071
TRINITY_DN2457_c0_g1_i1_4	23.6491	51.323	2.89359	0.0563799	-4.14868	0.000291519	0.0428217	Down	3.2958	10.0127	7.15479	0.733862	0.699931	0	0.363152
TRINITY_DN2467_c0_g1_i1_6	6.51881	15.2106	0	0	#NAME?	0.00209178	0.156587	Down	2.02014	3.63836	0.427863	0	0	0	0
TRINITY_DN2469_c0_g1_i1_2	7.08495	0	12.3987	Inf	Inf	0.013151	0.426282	Up	0	0	0	1.78981	4.20291	1.21788	0
TRINITY_DN2498_c0_g1_i1_6	5.71428	0	10	Inf	Inf	0.0304835	0.646212	Up	0	0	0	0.540712	1.46697	3.87754	0.574196
TRINITY_DN2503_c0_g1_i1_4	18.2223	33.3253	6.89506	0.206902	-2.27298	0.047933	0.776629	Down	0.580506	3.671	5.20956	0.734698	1.11232	0.615275	0.74404
TRINITY_DN2508_c0_g1_i1_2	22926.1	53354.4	104.903	0.00196615	-8.99041	1.84051e-07	0.000100553	Down	917.792	1414.94	4166.35	2.0765	12.7042	3.8948	1.8733
TRINITY_DN2515_c0_g1_i1_1	19.5399	4.61835	30.7311	6.65412	2.73425	0.028232	0.620896	Up	0.219282	0.933091	0.410052	2.06348	4.6124	7.84343	1.64696
TRINITY_DN2535_c0_g1_i1_1	17.3422	3.27378	27.8934	8.52026	3.0909	0.0495055	0.785935	Up	0.11696	0.0615153	0.0876378	0.663504	0.14055	0.623683	2.08165
TRINITY_DN2537_c0_g1_i3_5	470.62	217.878	660.176	3.03003	1.59933	0.0290635	0.629672	Up	12.1432	14.1027	17.9356	65.4393	49.2646	28.6866	69.3171
TRINITY_DN2538_c0_g1_i1_3	43.645	73.0909	21.5605	0.294982	-1.7613	0.0463208	0.765175	Down	10.2543	13.6095	3.92613	1.10889	1.85177	5.52032	4.74812
TRINITY_DN2543_c0_g1_i1_4	13.0303	25.56	3.63304	0.142138	-2.81464	0.0303906	0.646002	Down	1.83989	4.21014	5.08931	0.385403	0.792582	1.41698	0
TRINITY_DN2607_c0_g1_i1_6	40.0906	69.5455	17.9995	0.258816	-1.95	0.0318125	0.656945	Down	6.32217	9.20674	7.31745	0.619093	1.06901	3.03323	4.79708
TRINITY_DN2616_c0_g1_i1_6	37.9044	64.021	18.317	0.286109	-1.80537	0.0477764	0.774495	Down	7.39094	5.04575	3.61412	0.716942	4.20699	1.46951	1.05659
TRINITY_DN2617_c0_g1_i1_6	4.91976	11.4795	0	0	#NAME?	0.00866946	0.346567	Down	0	1.40005	1.87793	0.00833281	0	7.97197e-23	2.69962e-06
TRINITY_DN2630_c0_g1_i1_5	31.196	0.730126	54.0454	74.022	6.20988	1.39112e-05	0.00404868	Up	1.87151e-93	1.83584e-81	0.262521	11.1061	7.63436	4.23438	5.6409
TRINITY_DN2639_c0_g1_i1_2	35.2751	7.01702	56.4687	8.04739	3.00852	0.00468883	0.240354	Up	0.900959	0.9341	0.824202	1.88078	14.9405	10.1945	6.53852
TRINITY_DN2668_c0_g1_i1_5	1043.01	461.836	1478.89	3.2022	1.67906	0.0201692	0.543201	Up	3.30942	4.77873	8.6205	24.3884	20.5344	18.298	20.9014
TRINITY_DN2696_c0_g1_i1_4	40.6529	94.8567	0	0	#NAME?	2.67356e-09	2.44874e-06	Down	5.0774	7.40617	16.975	0	0	0	0
TRINITY_DN2722_c0_g1_i1_4	26.9424	46.8136	12.039	0.257169	-1.95921	0.0450606	0.754901	Down	5.09314	5.22248	10.7186	4.51816	1.89309	0	2.12855
TRINITY_DN2731_c0_g1_i1_2	26.9134	2.39277	45.3038	18.9336	4.24288	0.0242474	0.585168	Up	0.234707	0	0	1.88745	3.99122	0.0975713	0.824314
TRINITY_DN2753_c0_g1_i1_2	24.5638	2.7346	40.9358	14.9696	3.90396	0.00278556	0.184958	Up	1.08305	0	0	10.7738	6.52972	4.59491	1.53778
TRINITY_DN277_c0_g1_i1_2	25.3172	6.1074	39.7246	6.50433	2.7014	0.0184669	0.517348	Up	0.872678	1.59124	0	7.01545	8.72204	8.81264	0
TRINITY_DN2792_c0_g1_i1_5	4.05291	9.45678	0	0	#NAME?	0.0189356	0.524153	Down	0.425712	0.914755	0.789081	0	0	0	0
TRINITY_DN2795_c0_g1_i1_2	89.2156	0.365063	155.853	426.922	8.73783	0.00469252	0.240354	Up	0	0	0.118501	27.0236	43.0254	0	0.117548
TRINITY_DN281_c0_g1_i1_2	17.5076	4.21809	27.4747	6.51355	2.70344	0.0432673	0.746731	Up	0.871333	0	0.773772	4.02168	7.17808	2.69746	2.95773
TRINITY_DN2815_c0_g1_i1_6	42.9592	7.34739	69.668	9.482	3.24519	0.00337445	0.207554	Up	0.337587	0.327578	0.833323	2.68734	10.796	2.08501	8.1296
TRINITY_DN284_c0_g1_i1_5	7.73827	15.8129	1.68232	0.106389	-3.23258	0.0432519	0.746731	Down	2.28342	1.94841	2.31926	1.1407	0	0	0
TRINITY_DN2844_c0_g1_i1_5	10.0541	0	17.5947	Inf	Inf	0.0026175	0.178666	Up	0	0	0	1.39433	3.234	3.06285	2.10882
TRINITY_DN2850_c0_g1_i1_5	3.35968	7.83925	0	0	#NAME?	0.0337647	0.672528	Down	2.4887	0.781722	0	0	0	0	0
TRINITY_DN2884_c0_g1_i1_5	249.404	111.6	352.758	3.16092	1.66035	0.0351809	0.685252	Up	1.87899	0.519548	0.623623	3.35165	2.694	5.63952	3.14973
TRINITY_DN2892_c0_g1_i1_5	19.7329	46.0434	0	0	#NAME?	2.40177e-07	0.000128955	Down	2.10206	3.98904	2.29142	0	0	0	0
TRINITY_DN291_c0_g1_i1_5	31.4348	8.55895	48.5918	5.67731	2.50521	0.0170886	0.496608	Up	0	1.90546	1.33444	4.60262	1.90562	11.1409	11.6521
TRINITY_DN2912_c0_g1_i1_1	1012.29	439.7	1441.73	3.2789	1.71321	0.0185049	0.517348	Up	12.5521	10.6879	11.4434	32.9113	48.3624	57.0459	41.507
TRINITY_DN2921_c0_g2_i1_5	19.4118	4.1019	30.8943	7.5317	2.91298	0.0286316	0.623508	Up	1.68675	0	0	7.88124	4.53758	3.37669	3.89715
TRINITY_DN2937_c0_g1_i1_2	10.1761	0	17.8081	Inf	Inf	0.0108103	0.382093	Up	0	0	0	4.00518	3.82775	0.39152	0
TRINITY_DN2950_c0_g2_i1_5	20.1472	37.4883	7.14137	0.190496	-2.39217	0.0403152	0.724129	Down	7.66772	7.62007e-21	8.73807	1.03095	0.893685	0.83418	1.92648
TRINITY_DN2966_c0_g1_i1_3	458.5	750.398	239.577	0.319266	-1.64717	0.0195378	0.531842	Down	27.4671	80.6779	50.0469	26.3458	20.048	14.0048	20.3356
TRINITY_DN2987_c0_g1_i1_3	8.57165	17.1165	2.16298	0.126368	-2.9843	0.0486273	0.779764	Down	3.31128	3.42504	0.858989	1.42324	6.55891e-14	0	3.34393e-26
TRINITY_DN2989_c0_g1_i1_6	8.20512	19.1453	0	0	#NAME?	0.000528925	0.0661497	Down	1.4221	3.45599	0.721064	0	0	0	0
TRINITY_DN30_c0_g1_i1_2	7.72422	0.730126	12.9698	17.7638	4.15087	0.0480486	0.776928	Up	0	0	0.292418	1.63679	4.07116	1.00663	1.26902
TRINITY_DN30_c0_g1_i1_6	35.177	65.3168	12.5722	0.192481	-2.37721	0.0104811	0.378109	Down	2.94666	7.52906	7.34222	3.03916	0.87692	1.10428	0.184762
TRINITY_DN30_c0_g1_i2_1	490.578	106.393	778.717	7.31924	2.87169	0.0164787	0.487333	Up	0.74278	1.06605	1.47309	6.61746	20.3112	1.51895	11.0136
TRINITY_DN3043_c0_g1_i1_2	9.47609	1.21693	15.6705	12.877	3.68672	0.0418239	0.73376	Up	0	0.343444	0	1.531	4.94697	0.557177	0.828853
TRINITY_DN3048_c0_g1_i1_5	23.1896	45.1159	6.74486	0.149501	-2.74178	0.00925046	0.360218	Down	4.47319	7.05632	3.57835	2.44049	1.65551e-13	1.5197e-15	1.10611
TRINITY_DN3054_c0_g1_i1_3	6.41699	13.8244	0.861438	0.0623129	-4.00432	0.0420085	0.735763	Down	1.86871	0.471256	0.163686	2.07844e-35	2.62843e-32	3.52726e-20	0.286036
TRINITY_DN3065_c0_g1_i1_5	18.3399	34.8657	5.94556	0.170527	-2.55192	0.0226192	0.566347	Down	1.75347	3.3883	1.22939	1.01924	0.031656	0.640876	0.00205513
TRINITY_DN3080_c0_g1_i1_1	12.6445	2.31212	20.3938	8.82037	3.14084	0.0390723	0.715315	Up	0	0.358376	0.315306	2.64871	1.94105	3.24574	2.39451
TRINITY_DN3081_c0_g1_i1_4	127.43	297.337	0	0	#NAME?	1.16006e-06	0.000555777	Down	1.05039	27.6926	18.9799	0	0	0	0
TRINITY_DN3096_c0_g1_i1_5	56.375	8.39021	92.3637	11.0085	3.46055	0.000472704	0.0605781	Up	1.0172	0.659365	1.1982	5.21115	13.318	14.9861	15.9294
TRINITY_DN310_c0_g1_i1_1	13.5782	30.0091	1.25502	0.0418214	-4.57962	0.00132658	0.11736	Down	3.73822	2.63075	4.43408	0	0.805313	0	0
TRINITY_DN3112_c0_g1_i1_2	9.41093	0	16.4691	Inf	Inf	0.00383788	0.219698	Up	0	0	0	4.48966	5.26055	0	1.34566
TRINITY_DN3130_c0_g1_i1_1	365.536	588.703	198.161	0.336606	-1.57087	0.0235591	0.578134	Down	6.81672	8.74575	12.0233	3.00187	3.9448	4.57094	3.1229
TRINITY_DN3136_c0_g1_i1_5	7.12897	0	12.4757	Inf	Inf	0.0332276	0.668437	Up	0	0	0	1.52104	1.28739	2.4913e-11	5.88809
TRINITY_DN3178_c0_g1_i1_6	49.4134	96.2229	14.3062	0.148678	-2.74974	0.00163965	0.134723	Down	4.63864	6.51825	3.55441	0	0.306318	2.84746	0.16544
TRINITY_DN3183_c0_g1_i1_1	170.11	270.052	95.1537	0.352354	-1.5049	0.037976	0.707303	Down	16.3631	21.6706	20.1402	0.347493	8.63759	18.7564	4.34828
TRINITY_DN3184_c0_g1_i1_6	28.1977	65.7947	0	0	#NAME?	0.00110318	0.103789	Down	0	10.9381	4.3127	0	0	0	0
TRINITY_DN3188_c0_g1_i1_5	48.1777	109.294	2.34059	0.0214156	-5.5452	0.00011855	0.0222396	Down	25.5742	3.07598	15.4839	0	0	1.34629	0
TRINITY_DN3197_c0_g1_i1_5	67.7362	121.243	27.6057	0.227688	-2.13487	0.00878778	0.350397	Down	13.9187	16.5464	20.6133	1.07064	1.67269	7.87125	7.69346
TRINITY_DN323_c0_g1_i1_6	9.29385	21.1279	0.41834	0.0198004	-5.65833	0.00888315	0.352598	Down	0.341902	5.75051	2.45784	0	0.284244	0	0
TRINITY_DN3235_c0_g1_i1_3	12.4208	28.9819	0	0	#NAME?	0.000110825	0.0214361	Down	6.17367	2.08582	1.15864	0	0	0	0
TRINITY_DN3242_c0_g1_i1_1	4.76331	11.1144	0	0	#NAME?	0.0100262	0.372953	Down	0	1.43904	1.75354	0	0	0	0
TRINITY_DN3264_c0_g1_i1_4	7.81258	0	13.672	Inf	Inf	0.0410199	0.727885	Up	0	1.65296e-23	0	2.96487	1.92916	1.69973e-66	7.48972e-17
TRINITY_DN3274_c0_g1_i1_2	33.6969	1.21693	58.057	47.7075	5.57615	0.0283004	0.620896	Up	0	0.123868	0	6.20678	5.27362	0	3.10675e-08
TRINITY_DN3275_c0_g1_i1_6	19.0978	38.8174	4.30805	0.110982	-3.1716	0.00680835	0.30031	Down	4.3375	6.62107	6.67958	0.705953	2.51982	0	0
TRINITY_DN3277_c0_g1_i1_2	25.9731	3.97528	42.4714	10.6839	3.41736	0.0111546	0.391144	Up	6.07157e-05	0.422757	0.128938	4.5954	2.50816	1.81841	0.418935
TRINITY_DN3287_c0_g1_i1_3	22.3814	45.3158	5.18066	0.114324	-3.12881	0.00514989	0.256596	Down	10.7281	4.40049	2.53592	0.711159	0	2.31393	0
TRINITY_DN3301_c0_g1_i1_4	24.7959	44.5743	9.962	0.223492	-2.16171	0.0283114	0.620896	Down	11.028	2.51831	7.04927	0	0	4.14239	2.91276
TRINITY_DN3327_c0_g1_i1_6	7.95333	17.6215	0.702177	0.0398477	-4.64936	0.0092841	0.360218	Down	1.169	4.32626	2.152	0	0	0.39977	0
TRINITY_DN3342_c0_g1_i1_3	10.4181	23.6679	0.480663	0.0203086	-5.62177	0.0225084	0.566347	Down	7.07069	0.36148	1.342	0.320451	0	0	0
TRINITY_DN3342_c0_g1_i1_6	11.3785	0	19.9123	Inf	Inf	0.0118992	0.407648	Up	0	0	0	6.48242	6.98315	0	0.508929
TRINITY_DN3350_c0_g1_i1_3	33.2283	58.8916	13.9809	0.2374	-2.07461	0.0246382	0.588865	Down	12.0497	4.48692	4.5245	2.87959	2.8164	0	2.41968
TRINITY_DN3353_c0_g1_i1_5	673.993	1080.07	369.438	0.342051	-1.54772	0.0225794	0.566347	Down	21.0979	24.3433	21.332	11.0526	10.3892	8.67597	6.01569
TRINITY_DN3353_c0_g1_i1_6	18.4389	34.6345	6.29212	0.181672	-2.46059	0.0321077	0.659131	Down	2.39275	7.26001	4.95075	0	0.877407	2.39169	0.962629
TRINITY_DN3363_c0_g1_i1_4	18.7428	1.49494	31.6787	21.1906	4.40536	0.0218505	0.559267	Up	0.118172	0.129315	0	0.870352	0.312067	3.12105	5.93987
TRINITY_DN3389_c0_g1_i1_3	18.9022	39.8684	3.17747	0.0796989	-3.6493	0.0323963	0.661977	Down	6.92435	2.15873	0.487924	0.318453	0.418983	0.383794	0
TRINITY_DN3440_c0_g1_i1_6	34.5911	80.7126	0	0	#NAME?	2.31747e-06	0.000949584	Down	4.89547	11.7441	2.6898	0	0	0	0
TRINITY_DN3449_c0_g1_i1_4	11.7663	24.8704	1.93824	0.0779334	-3.68162	0.0104738	0.378109	Down	1.76168	4.20572	4.43931	0	0	0	1.41361
TRINITY_DN345_c0_g1_i1_2	17.6037	0	30.8064	Inf	Inf	0.0119197	0.407904	Up	0	0	0	10.919	10.6221	0	0
TRINITY_DN3457_c0_g1_i1_3	62.7832	112.709	25.3386	0.224813	-2.1532	0.00926884	0.360218	Down	4.33803	7.35191	7.33481	2.5588	1.629	1.05814	1.48921
TRINITY_DN3460_c0_g1_i1_3	4.81274	11.2297	0	0	#NAME?	0.00916277	0.358916	Down	1.35233	2.21973	1.49875	0	0	0	0
TRINITY_DN3474_c0_g1_i1_5	17.7161	41.3375	0	0	#NAME?	7.05915e-07	0.000348935	Down	2.0118	2.47069	1.52699	0	0	0	0
TRINITY_DN3547_c0_g1_i1_6	13.1388	29.4088	0.936236	0.0318352	-4.97323	0.0141166	0.443151	Down	0	7.92094	3.77822	0	0	0.590633	0
TRINITY_DN3558_c0_g1_i1_2	28.2118	0.68365	48.8579	71.4663	6.15919	0.0073936	0.31934	Up	0.106196	2.91845e-08	2.96507e-07	5.35743	5.6337	0.335048	0.476969
TRINITY_DN357_c0_g1_i1_4	13.0444	26.1921	3.18369	0.121552	-3.04036	0.0211727	0.554066	Down	0.517692	4.15648	5.72131	0.92541	0.421616	0.267693	0.452251
TRINITY_DN3575_c0_g1_i1_1	11.5738	1.21693	19.3414	15.8936	3.99037	0.0180505	0.512875	Up	0	0.506493	0	5.35129	1.5111	5.16945	0.446616
TRINITY_DN3596_c0_g1_i1_2	10.6775	0	18.6857	Inf	Inf	0.0106876	0.380978	Up	0	0	0	1.5829	1.98575	0	0.162304
TRINITY_DN3606_c0_g1_i1_6	3.67281	8.56988	0	0	#NAME?	0.0265551	0.60447	Down	0.939415	1.01863	0.31685	0	0	0	0
TRINITY_DN3617_c0_g1_i1_5	2725.93	30.8212	4747.26	154.026	7.26703	8.6536e-09	6.41623e-06	Up	0.246066	0	2.3864	169.29	119.475	56.5453	286.156
TRINITY_DN3627_c0_g1_i1_5	6.99323	16.3175	0	0	#NAME?	0.00139235	0.121598	Down	0.83314	1.92195	1.10146	0	0	0	0
TRINITY_DN3630_c0_g1_i1_6	57.8034	128.589	4.71384	0.0366581	-4.76973	0.000159727	0.0276337	Down	2.56575	10.0157	4.93911	0.0967001	0.898597	0.109509	0
TRINITY_DN3644_c0_g1_i1_3	34.9804	62.0016	14.7146	0.237326	-2.07506	0.0290966	0.629672	Down	3.57908	7.51673	2.16562	1.37565	2.64636	1.08337	8.09067e-19
TRINITY_DN3691_c0_g1_i1_1	18.9336	0	33.1338	Inf	Inf	5.03815e-05	0.0116217	Up	0	0	0	3.92532	5.15496	0	6.6224
TRINITY_DN3757_c0_g1_i1_2	18.4444	3.85354	29.3875	7.6261	2.93095	0.022602	0.566347	Up	0	0.761948	0.697569	5.50375	6.32911	3.51112	2.73038
TRINITY_DN3784_c0_g1_i1_4	13.2119	30.8278	0	0	#NAME?	0.0111854	0.391144	Down	0	1.63762	8.70262	0	0	0	0
TRINITY_DN3787_c0_g1_i1_6	24.3511	50.9765	4.38211	0.0859633	-3.54014	0.00860366	0.345266	Down	0.537497	10.4756	10.9256	0.451834	0	0	2.64326
TRINITY_DN3812_c0_g2_i1_5	11.0756	25.843	0	0	#NAME?	0.00428964	0.22992	Down	2.84158	0	8.61452	0	0	0	0
TRINITY_DN3826_c0_g1_i1_3	2084.57	4708.24	116.816	0.0248109	-5.33288	0.000833166	0.0853474	Down	5.66876	383.361	391.611	5.6128	0.445203	0.564205	24.9826
TRINITY_DN3833_c0_g1_i1_4	9.2832	21.6608	0	0	#NAME?	0.000784808	0.0825666	Down	0	2.98558	4.9351	0	0	0	0
TRINITY_DN3845_c0_g1_i1_5	33.0512	7.30596	52.3602	7.16678	2.84132	0.0450647	0.754901	Up	0.978266	0.123801	0	2.18949	7.04483	2.43192	0.618868
TRINITY_DN3849_c0_g1_i1_4	72.0338	1.09519	125.238	114.353	6.83735	1.61711e-08	1.11934e-05	Up	0	0	0.0804052	1.52665	3.4929	5.37742	4.53479
TRINITY_DN3885_c0_g1_i1_2	97.3365	26.8853	150.175	5.58576	2.48175	0.00547973	0.267962	Up	1.78591	0.96299	1.01456	6.43314	8.05752	3.61219	16.1575
TRINITY_DN3896_c0_g1_i1_4	52.9341	97.9384	19.1809	0.195846	-2.35221	0.0063796	0.290874	Down	3.10395	3.49583	6.20207	1.0024	1.30221	0.240946	1.54504
TRINITY_DN39_c0_g1_i1_3	81.0761	189.177	0	0	#NAME?	3.19181e-08	2.11481e-05	Down	18.2008	2.38524	11.9318	0	0	0	0
TRINITY_DN3931_c0_g1_i1_1	5.09558	0	8.91727	Inf	Inf	0.044747	0.752764	Up	0	0	0	2.24491	0.938775	1.4154	0.985158
TRINITY_DN3953_c0_g1_i1_5	54.0202	102.088	17.9696	0.176021	-2.50618	0.00315778	0.197935	Down	9.47334	4.66618	3.22716	1.19959	1.54945	0.607007	1.51327
TRINITY_DN3996_c0_g1_i1_1	5.94869	0	10.4102	Inf	Inf	0.0257079	0.59655	Up	0	0	0	2.07505	3.22175	0.358804	0.812612
TRINITY_DN4017_c0_g2_i1_5	4.73285	11.0433	0	0	#NAME?	0.0115315	0.401231	Down	2.38158	0.749389	0	0	0	0.0037094	4.21727e-09
TRINITY_DN403_c0_g1_i1_1	16.3826	3.40731	26.1141	7.66413	2.93812	0.0307834	0.650356	Up	0	0.444989	0.807329	3.01114	1.40977	5.78916	4.74494
TRINITY_DN4039_c0_g1_i1_2	164.737	2.89137	286.122	98.9572	6.62873	0.0316881	0.65529	Up	0.0889277	0.0287424	0.135555	10.2427	30.503	0.0624676	0.233393
TRINITY_DN4080_c0_g1_i1_1	64.4797	106.801	32.7386	0.306538	-1.70586	0.0394741	0.718028	Down	0.519987	1.77797	1.49732	0.499977	0.426836	0.498399	0.40642
TRINITY_DN4119_c0_g2_i1_1	13.0173	0	22.7803	Inf	Inf	0.0395622	0.719211	Up	6.27855e-106	0	1.42654e-06	1.27833	2.57193	10.2799	0
TRINITY_DN4138_c0_g1_i1_3	565.378	1290.99	21.1707	0.0163988	-5.93027	0.00014385	0.025745	Down	115.478	14.9312	55.1835	9.1064e-50	3.5975	1.32784	0
TRINITY_DN4182_c0_g2_i2_1	13.0726	1.46025	21.7819	14.9165	3.89884	0.0161463	0.481622	Up	1.34724e-46	1.84464e-58	0.569043	3.07438	1.14018	5.55563	2.68405
TRINITY_DN4183_c0_g2_i1_3	9.29988	0	16.2748	Inf	Inf	0.00381006	0.218507	Up	0	0	5.10001e-53	2.18082	3.99919	1.45166	4.37473
TRINITY_DN4188_c0_g1_i1_5	4642.5	303.497	7896.75	26.0192	4.7015	3.41871e-05	0.00858566	Up	15.8986	1.97813	35.9939	468.482	282.603	368.921	1068.28
TRINITY_DN4203_c0_g1_i1_5	7.91699	16.7749	1.27359	0.0759224	-3.71933	0.0276018	0.616605	Down	1.61948	1.02298	3.54583	0	0.376349	0	0.411061
TRINITY_DN4210_c0_g1_i1_2	165.762	78.5259	231.189	2.94411	1.55783	0.0424346	0.740312	Up	8.22784	10.3775	3.36097	36.6699	30.2802	8.71063	28.9222
TRINITY_DN4243_c0_g1_i1_2	11.5359	2.02822	18.6666	9.20342	3.20217	0.0393708	0.717444	Up	0	0.719582	0	2.90721	5.56993	1.60258	0
TRINITY_DN4279_c0_g1_i1_2	17.1023	2.82755	27.8083	9.83478	3.29789	0.018028	0.512875	Up	0.682636	0	0.70632	4.63276	7.67068	3.7905	3.50338
TRINITY_DN4280_c0_g1_i2_1	1739.09	2735.29	991.942	0.362646	-1.46337	0.034022	0.672686	Down	37.6771	103.36	122.356	29.4929	46.1497	29.2541	48.4999
TRINITY_DN4284_c0_g1_i2_3	358.682	558.594	208.749	0.373704	-1.42003	0.0330808	0.667278	Down	22.9181	9.50733	17.503	3.56235	0.954906	12.934	11.4543
TRINITY_DN4288_c0_g1_i1_2	50.5875	14.2374	77.85	5.46798	2.45101	0.0339493	0.672528	Up	0	0	6.17894	17.3219	23.8504	1.3948	10.1898
TRINITY_DN429_c0_g1_i1_6	27.1019	54.8817	6.2671	0.114193	-3.13046	0.045018	0.754901	Down	2.55104	13.2266	3.19647	0	0.518366	1.70799	1.23607
TRINITY_DN4300_c0_g1_i1_4	9.80368	20.291	1.93824	0.0955222	-3.38802	0.0370098	0.70058	Down	5.70329	3.03373	0	3.83565e-21	3.6384e-07	0.0113279	1.43355
TRINITY_DN432_c0_g1_i1_2	32.5123	10.1682	49.2704	4.84554	2.27666	0.0369699	0.70058	Up	2.38174	0.46556	0	9.10036	7.08293	3.67029	1.53649
TRINITY_DN4337_c0_g1_i1_5	6.55293	0	11.4676	Inf	Inf	0.0178444	0.509809	Up	3.22523e-18	8.87381e-15	8.6304e-27	1.34647	0.900285	6.82318e-24	3.13772
TRINITY_DN4348_c0_g1_i1_5	22.8423	1.82531	38.605	21.1498	4.40257	0.0122938	0.414331	Up	0	0	0.416408	2.0482	0.514999	2.6002	7.27257
TRINITY_DN4350_c0_g1_i1_2	23.6831	3.85354	38.5553	10.0052	3.32267	0.0445894	0.751791	Up	0	0.265423	0.255337	0.68358	4.45739	3.43804	0.119894
TRINITY_DN436_c0_g1_i1_6	7.72363	18.0218	0	0	#NAME?	0.00354521	0.21231	Down	0.422276	4.63436	1.61572	0	0	0	0
TRINITY_DN4393_c0_g1_i1_5	28.8166	67.2388	0	0	#NAME?	2.53376e-09	2.39103e-06	Down	6.07139	7.17731	6.39007	0	0	0	0
TRINITY_DN4400_c0_g1_i1_6	14.5648	33.9845	0	0	#NAME?	4.98982e-06	0.00172653	Down	1.49974	2.0374	1.37281	0	0	0	0
TRINITY_DN4431_c0_g1_i1_2	166.034	10.7141	282.524	26.3693	4.72079	0.0452612	0.756564	Up	0.29856	0.404135	1.27848	29.7931	53.7119	0.406938	0.541777
TRINITY_DN4441_c0_g1_i1_4	26.8559	50.9491	8.78595	0.172445	-2.53579	0.0105273	0.378187	Down	6.16726	2.49367	6.37754	0.237389	0.894053	2.09167	0.692239
TRINITY_DN4442_c0_g1_i1_6	6.11916	14.278	0	0	#NAME?	0.00305352	0.196586	Down	0.481446	1.85916	0.542424	0	0	0	0
TRINITY_DN4464_c0_g1_i1_2	15.5185	3.39552	24.6107	7.24797	2.85758	0.0385111	0.713732	Up	0.358205	0.544846	7.67624e-41	2.21322	2.3499	3.3483	2.09383
TRINITY_DN4472_c0_g1_i1_6	20.2785	45.1321	1.63841	0.0363026	-4.78378	9.30028e-05	0.0191705	Down	6.40763	4.86198	4.52351	0	0	0.871388	0
TRINITY_DN4474_c0_g1_i1_3	17.3291	37.0301	2.55337	0.0689538	-3.85823	0.00171992	0.138053	Down	9.14845	2.16654	4.33401	0	0.686975	0	1.06276
TRINITY_DN4479_c0_g3_i1_5	34.4588	58.8175	16.1898	0.275254	-1.86116	0.0413108	0.730398	Down	4.88909	1.89966	4.35679	0.213127	1.39917	1.82058	1.39126
TRINITY_DN4483_c0_g1_i1_6	2867.67	6390.25	225.741	0.0353258	-4.82313	0.00131445	0.116619	Down	56.6159	1357.25	1156.85	25.7174	35.524	19.5589	67.2167
TRINITY_DN4505_c0_g1_i1_5	84.8423	37.4548	120.383	3.21408	1.68441	0.0485521	0.779376	Up	0.948683	0.513211	1.42316	1.52123	3.16373	6.12632	3.64774
TRINITY_DN4568_c0_g1_i2_5	32.9791	11.3169	49.2257	4.34973	2.12093	0.0447921	0.752764	Up	0	0	1.27336	1.75367	0.969242	3.52273	2.0397
TRINITY_DN4595_c0_g1_i1_5	3.97881	9.005	0.20917	0.0232282	-5.42798	0.0484385	0.779144	Down	0	0.747692	2.04622	0	0.151075	0	0
TRINITY_DN4606_c0_g1_i1_6	12.7609	25.7343	3.03082	0.117774	-3.08591	0.0202072	0.543201	Down	1.28424	6.38657	3.91447	1.6178	0.487698	0	0
TRINITY_DN4609_c0_g1_i2_5	1875.4	3858.22	388.283	0.100638	-3.31276	2.35389e-06	0.000951981	Down	164.485	122.284	195.696	0.408137	31.8015	41.2611	2.70389
TRINITY_DN4622_c0_g1_i1_1	8.15689	0	14.2746	Inf	Inf	0.00708467	0.308564	Up	2.42228e-26	0	5.08293e-17	2.73045	4.12323	0	2.80657
TRINITY_DN4664_c0_g1_i1_3	49.7205	85.532	22.8619	0.267291	-1.90352	0.0236797	0.579518	Down	5.96929	7.38285	6.59175	2.35018	1.2264	4.06514	0.480652
TRINITY_DN4668_c0_g1_i1_1	73.139	10.5575	120.075	11.3734	3.50759	0.0488115	0.782106	Up	0.716441	1.07638	0.33426	2.93009	4.8804	21.9956	6.82503
TRINITY_DN4669_c0_g1_i1_1	6.28339	0	10.9959	Inf	Inf	0.0213747	0.555154	Up	1.04534e-26	3.49887e-24	4.98586e-24	0.803112	1.27981	2.06337	1.51216
TRINITY_DN4688_c0_g1_i1_2	11.1109	0	19.4441	Inf	Inf	0.00567276	0.273884	Up	0	0	0	0.289662	4.74766	0.347307	3.36587
TRINITY_DN4705_c0_g1_i1_1	22.5263	4.90225	35.7444	7.29143	2.8662	0.0163304	0.48479	Up	0.169856	0.400343	0.451464	2.32745	6.19168	1.42725	1.78374
TRINITY_DN4710_c0_g1_i1_3	5.25223	12.2552	0	0	#NAME?	0.00604097	0.280779	Down	1.76979	1.96754	1.46439	0	0	0	0
TRINITY_DN4723_c0_g2_i1_3	13.0243	28.4377	1.46419	0.0514877	-4.27963	0.00247662	0.173514	Down	7.06024	2.92137	2.48081	0	1.1464	0	0
TRINITY_DN4735_c0_g1_i1_5	26.4903	0	46.358	Inf	Inf	0.00795705	0.3335	Up	0	0	0	4.48754	0	18.2645	4.85646
TRINITY_DN475_c0_g1_i1_3	10.2714	20.5703	2.54718	0.123828	-3.01359	0.0412978	0.730398	Down	2.19058	2.98916	1.59498	0	0.682754	0	0.724896
TRINITY_DN4767_c0_g1_i1_1	5.18452	0	9.07291	Inf	Inf	0.0431238	0.74648	Up	0	0	0	2.36961	0	1.48768	1.18056
TRINITY_DN4832_c0_g1_i1_3	12.6773	25.4268	3.11513	0.122514	-3.02898	0.0313809	0.654388	Down	2.29818	6.59805	1.19647	0.691057	0.57024	9.07404e-06	0.688784
TRINITY_DN4856_c0_g1_i1_1	20.1216	3.6508	32.4747	8.89521	3.15303	0.0212969	0.554111	Up	0	0.97924	0	1.21226	1.05717	5.37457	7.08605
TRINITY_DN4872_c0_g1_i1_6	83.0712	193.275	0.41834	0.00216448	-8.85176	1.60375e-10	2.49711e-07	Down	3.45462	12.6251	13.4532	0	0.133922	0	0
TRINITY_DN4882_c0_g1_i1_4	27.7023	59.0608	4.1834	0.0708322	-3.81945	0.0195314	0.531842	Down	0	14.0967	9.99213	1.06253e-05	2.99437	0	0
TRINITY_DN4901_c0_g1_i1_1	22.7628	39.8711	9.93147	0.249089	-2.00527	0.0489522	0.782106	Down	2.96672	1.21793	5.63106	0.454377	0.860382	1.77311	0.700827
TRINITY_DN4910_c0_g1_i1_1	42.9793	2.7346	73.1628	26.7545	4.74171	0.00685098	0.300912	Up	0.445894	2.35867e-20	3.66799e-16	1.50735	11.8924	3.08844	3.49398
TRINITY_DN4920_c0_g1_i1_5	6.97565	0	12.2074	Inf	Inf	0.033729	0.672528	Up	0	0	0	2.68865	0.6888	0	0.748189
TRINITY_DN4928_c0_g1_i1_1	23.0614	1.62258	39.1405	24.1224	4.5923	0.00170672	0.13805	Up	0	0.70091	0	12.431	6.26383	6.28701	1.1017
TRINITY_DN4936_c0_g1_i1_6	14.5814	28.1215	4.42642	0.157404	-2.66746	0.0345703	0.681364	Down	1.02656	3.80008	3.48957	0.724641	1.24228	0.149425	0
TRINITY_DN4940_c0_g1_i1_3	48.6266	81.5425	23.9396	0.293584	-1.76815	0.0350026	0.684347	Down	9.07548	5.31195	4.54373	0.987742	2.91737	4.50449	0.294253
TRINITY_DN4941_c0_g1_i1_4	34.931	76.8362	3.5021	0.0455788	-4.45549	1.92821e-05	0.00531384	Down	3.43697	7.21001	9.52146	0.322317	0.288465	0	0.954413
TRINITY_DN4948_c0_g1_i1_3	12.0495	0	21.0865	Inf	Inf	0.019117	0.526799	Up	0	0	0	0.964306	5.19797	1.28521	0
TRINITY_DN4967_c0_g1_i1_5	4.43473	10.3477	0	0	#NAME?	0.0387399	0.713755	Down	2.98023	0	0.490969	0	0	0	0
TRINITY_DN4991_c0_g1_i1_2	32.6591	10.4302	49.3307	4.72959	2.24171	0.032085	0.659131	Up	0.576468	1.17412	2.02165	7.04221	5.8775	7.64322	7.9451
TRINITY_DN4994_c0_g1_i1_4	5.12952	0	8.97667	Inf	Inf	0.0429961	0.745098	Up	0	0	0	0.753857	1.97202	2.49968	0.711381
TRINITY_DN4996_c0_g1_i1_1	25.9716	0.81129	44.8419	55.2724	5.78849	5.89215e-05	0.0132005	Up	7.81009e-23	0.194672	2.95526e-06	5.00776	7.01283	3.57886	1.03706
TRINITY_DN5008_c0_g1_i1_2	11.8072	0	20.6626	Inf	Inf	0.00114974	0.10528	Up	1.4812e-80	0	0	4.09406	2.86889	3.41554	0
TRINITY_DN5048_c0_g1_i1_5	5.58226	0	9.76896	Inf	Inf	0.0338644	0.672528	Up	0	0	0	2.24431	0.902802	3.36102	0
TRINITY_DN5050_c0_g1_i1_3	2448.91	4086.43	1220.77	0.298737	-1.74305	0.00806061	0.335134	Down	38.0281	29.8473	56.4784	27.8291	1.35383	2.89194	25.9418
TRINITY_DN5055_c0_g1_i1_6	15.294	34.7499	0.702177	0.0202066	-5.62903	0.000112856	0.0216852	Down	2.37566	4.56778	2.52501	0	0	0.248713	0
TRINITY_DN5090_c0_g1_i1_3	33.8692	62.9597	12.0513	0.191413	-2.38524	0.0109325	0.385011	Down	7.15731	2.64285	4.17042	0.436763	1.07546	0.713167	2.1098
TRINITY_DN5117_c0_g1_i1_1	190.929	310.884	100.963	0.324762	-1.62254	0.0252456	0.593697	Down	15.0639	29.4071	29.4991	6.94324	7.26774	13.3003	10.268
TRINITY_DN5136_c0_g1_i1_5	154.083	58.6055	225.691	3.85101	1.94524	0.0150959	0.461789	Up	0.3113	0.149233	1.34912	1.62769	1.57959	3.04613	4.63484
TRINITY_DN5151_c0_g2_i1_2	18.095	4.07917	28.6069	7.01291	2.81001	0.0304574	0.646212	Up	0.898925	0.88256	0	2.13846	7.62843	6.2991	3.48827
TRINITY_DN5160_c0_g1_i1_5	12.6211	0	22.0869	Inf	Inf	0.000750113	0.0805955	Up	0	0	0	4.10404	4.6731	2.27567	0.568287
TRINITY_DN5196_c0_g1_i1_2	40.4986	4.1019	67.7962	16.528	4.04684	0.00177684	0.140124	Up	1.23023	0	1.99974e-60	8.3971	16.6539	1.68233	6.939
TRINITY_DN5201_c0_g1_i1_5	18.9775	43.9687	0.234059	0.00532331	-7.55346	1.98071e-06	0.00084495	Down	1.92893	3.17506	1.88106	0	0	0.0455293	0
TRINITY_DN5218_c0_g1_i1_6	13.6303	28.1499	2.74051	0.0973542	-3.36061	0.0107141	0.381312	Down	2.35377	5.00918	1.64428	0.588669	0.51239	0.362291	1.40078e-23
TRINITY_DN524_c0_g1_i1_1	6.606	0	11.5605	Inf	Inf	0.0183501	0.516136	Up	0	0	0	3.0088	0.325239	2.01672	1.67555
TRINITY_DN5250_c0_g1_i1_4	12.3079	24.6195	3.07413	0.124866	-3.00155	0.0194123	0.531212	Down	4.97391	0.941823	4.34242	0.77772	0	1.09587	3.18779e-46
TRINITY_DN5250_c0_g1_i1_6	54.2028	89.1304	28.0072	0.314227	-1.67012	0.0440889	0.749439	Down	7.40538	6.13705	16.7205	4.10267	3.7243	2.7292	4.49
TRINITY_DN5256_c0_g1_i1_2	23.4542	5.31379	37.0595	6.97421	2.80203	0.0170807	0.496608	Up	0	0.791903	1.35936	5.58455	6.59031	2.87248	7.95074
TRINITY_DN5259_c0_g1_i1_4	5.7016	13.3037	0	0	#NAME?	0.00375708	0.217632	Down	1.95823	0.41595	2.90785	0	0	0	0
TRINITY_DN5263_c0_g1_i3_6	68.3185	115.225	33.1384	0.287597	-1.79788	0.0293748	0.63349	Down	6.3749	13.3735	15.6382	5.39403	9.15296	0.853834	1.21756
TRINITY_DN527_c0_g1_i1_1	114.393	189.242	58.2555	0.307836	-1.69977	0.0269287	0.609438	Down	5.67669	20.8776	16.8137	6.71118	5.9152	4.93783	3.69723
TRINITY_DN5292_c0_g1_i1_1	14.6018	1.92382	24.1103	12.5325	3.6476	0.0139756	0.440947	Up	0.135783	0.264627	0.150844	3.66754	5.00502	1.10311	0.591824
TRINITY_DN5301_c0_g1_i1_3	94.8013	151.645	52.1683	0.344015	-1.53946	0.0368879	0.70058	Down	16.7226	6.70277	8.19874	4.66959	4.66129	5.7401	1.90706
TRINITY_DN5323_c0_g2_i1_4	12.4178	27.4146	1.17029	0.0426888	-4.55	0.00183416	0.143173	Down	0.561475	2.33516	2.11342	2.4682e-06	1.40581e-25	0.296996	6.45769e-16
TRINITY_DN5351_c0_g2_i1_1	55.8326	7.24855	92.2706	12.7295	3.67011	0.0229052	0.57085	Up	1.09516	0.554336	0.464043	2.43059	5.66397	22.6788	11.1375
TRINITY_DN5359_c0_g1_i1_5	16.4605	3.89412	25.8854	6.64729	2.73277	0.0369292	0.70058	Up	8.1153e-20	0.662716	0.460676	1.50725	5.19251	3.57124	2.23005
TRINITY_DN5361_c0_g2_i1_1	9.85811	0	17.2517	Inf	Inf	0.0109417	0.385011	Up	0	0	0	2.87962	1.48547	0.568204	0
TRINITY_DN5371_c0_g1_i1_3	3.58079	8.35519	0	0	#NAME?	0.0279433	0.619794	Down	2.02438	1.13112	0.367972	0	0	0	0
TRINITY_DN5375_c0_g1_i1_2	10.4332	0.730126	17.7105	24.2568	4.60032	0.0147129	0.453639	Up	0	0	0.344668	1.33936	4.17021	2.992	1.9599
TRINITY_DN538_c0_g1_i1_1	16.97	0	29.6975	Inf	Inf	0.000110732	0.0214361	Up	0	0	0	5.9092	1.72986	5.57336	7.86946
TRINITY_DN539_c0_g1_i1_6	8.40943	17.4873	1.60101	0.0915529	-3.44925	0.0290826	0.629672	Down	2.64314	1.59815	2.78318	3.70439e-83	1.12251e-51	0.730484	0.340438
TRINITY_DN5393_c0_g1_i1_2	360.105	1.4776	629.076	425.743	8.73384	0.00387145	0.221212	Up	0.0786623	0.0799669	0.160294	55.9658	116.822	0.0757938	1.94815
TRINITY_DN5417_c0_g1_i1_2	9.08735	0	15.9029	Inf	Inf	0.00439612	0.231282	Up	0	0	0	4.08334	1.42892	0	5.11713
TRINITY_DN5431_c0_g1_i1_1	31.5481	4.78555	51.62	10.7866	3.43117	0.00314499	0.197935	Up	2.03536	3.85263e-24	1.4248e-17	7.31868	10.2773	7.19893	10.6677
TRINITY_DN5432_c0_g1_i1_6	11.4034	26.608	0	0	#NAME?	4.36376e-05	0.0102948	Down	2.74945	3.6927	1.07157	0	0	0	0
TRINITY_DN5458_c0_g1_i1_2	43.9554	12.1212	67.8312	5.5961	2.48442	0.012982	0.425259	Up	2.44291	0.675778	0.574136	7.06204	15.093	8.01067	3.01781
TRINITY_DN546_c0_g1_i1_4	36.8678	65.441	15.4379	0.235906	-2.08372	0.0196416	0.533734	Down	7.03659	2.75614	9.19324	2.68662	1.94693	1.3881	0.905297
TRINITY_DN5489_c0_g1_i1_1	31.854	8.54562	49.3353	5.77317	2.52936	0.036759	0.700558	Up	2.0821	0	0	1.58809	2.10178	6.29867	8.51635
TRINITY_DN5493_c0_g1_i1_4	29.9233	54.293	11.6461	0.214504	-2.22092	0.0225806	0.566347	Down	8.52942	6.45737	6.54922	2.01665	2.67039	0	2.86203
TRINITY_DN5534_c0_g1_i1_6	52.1746	111	8.05561	0.0725731	-3.78442	0.0499884	0.787001	Down	0.332714	9.10304	3.08044	0	0.0567823	0.205636	1.2918
TRINITY_DN5607_c0_g1_i1_5	7.84351	16.0917	1.65735	0.102994	-3.27937	0.0424264	0.740312	Down	0.351039	1.20586	2.66531	0.578532	0	0	0.123663
TRINITY_DN5632_c0_g1_i1_6	29.0926	55.0826	9.60009	0.174286	-2.52048	0.00982533	0.370389	Down	1.5152	1.79896	3.63367	0.190966	0.0858261	1.07264	0.467936
TRINITY_DN5633_c0_g1_i1_5	24.802	4.13744	40.3004	9.74043	3.28399	0.00661487	0.294698	Up	0	0.236568	0.614051	5.24518	1.29814	2.6462	3.4467
TRINITY_DN5665_c0_g1_i1_4	22.9109	44.5614	6.67308	0.14975	-2.73937	0.0148587	0.457229	Down	0.906866	7.96194	9.82894	0.717017	0.657212	0.892792	2.30422
TRINITY_DN5666_c0_g1_i1_4	48.1956	80.6984	23.8184	0.295154	-1.76046	0.036007	0.692157	Down	7.88014	5.1115	11.5218	4.82004	2.34755	1.38232	2.83955
TRINITY_DN5681_c0_g1_i1_6	539.173	1202.56	41.6306	0.0346182	-4.85232	0.000130962	0.0240473	Down	16.6562	54.7548	99.3026	1.13738	0.932059	0.759947	6.75556
TRINITY_DN5697_c0_g1_i1_3	153.588	264.189	70.6365	0.267371	-1.90309	0.0167141	0.490751	Down	11.786	4.82668	3.67364	1.61761	1.25865	3.88084	1.68197
TRINITY_DN5704_c0_g1_i1_5	3.55619	8.29777	0	0	#NAME?	0.0302547	0.645758	Down	0.592671	1.26087	0.66735	0	0	0	0
TRINITY_DN5720_c0_g1_i1_3	31.484	62.2278	8.42612	0.135408	-2.88462	0.0311583	0.654388	Down	12.4287	3.3482	2.61712	0	0	3.73677	0
TRINITY_DN5725_c0_g1_i1_3	45.8968	94.7489	9.25774	0.0977082	-3.35538	0.0392069	0.716433	Down	21.5452	5.7873	2.13835	0.666152	1.19678	0.729837	2.02275
TRINITY_DN5725_c0_g2_i1_3	44.5842	85.8808	13.6117	0.158495	-2.65749	0.0126342	0.419001	Down	6.53552	3.41856	0.957072	1.37593	0.484527	0.538478	0.273389
TRINITY_DN5743_c0_g1_i1_6	20.0654	46.8193	0	0	#NAME?	1.83795e-07	0.000100553	Down	5.04631	6.21623	6.54709	0	0	0	0
TRINITY_DN5748_c0_g1_i1_1	41.566	14.4041	61.9373	4.29997	2.10433	0.0354228	0.68729	Up	1.2521	0.54691	0.234913	5.042	1.75593	1.6908	5.12462
TRINITY_DN5770_c0_g1_i1_4	10.0136	1.02547	16.7546	16.3384	4.0302	0.0404535	0.724129	Up	0.233268	5.14691e-19	0.00365527	3.65449	1.04734	1.40046	0.226046
TRINITY_DN5771_c0_g1_i1_4	18.8401	39.3786	3.43622	0.087261	-3.51852	0.00240812	0.171213	Down	3.68401	2.30014	5.52695	3.53151e-26	0.266219	1.24947	0
TRINITY_DN5778_c0_g2_i1_1	6.11056	0	10.6935	Inf	Inf	0.0234864	0.577337	Up	0	0	0	2.56641	1.05985	0	3.92269
TRINITY_DN5781_c0_g1_i1_5	57.7968	104.876	22.4871	0.214415	-2.22152	0.00991483	0.371862	Down	4.23592	11.2899	5.02389	0.568775	0.897409	3.8818	1.52801
TRINITY_DN5800_c0_g1_i1_6	24.3247	0	42.5682	Inf	Inf	0.0118196	0.407163	Up	0	0	0	0	1.10991	8.82149	21.0752
TRINITY_DN5816_c0_g1_i1_3	64.3749	107.597	31.9581	0.297015	-1.75139	0.0292556	0.631915	Down	7.57464	7.47988	14.1924	5.7236	1.33018	1.01276	5.53198
TRINITY_DN5818_c0_g1_i1_1	28.325	2.9205	47.3784	16.2227	4.01994	0.02696	0.609704	Up	0	0	0.725009	4.06409	3.99742	10.1414	0
TRINITY_DN5839_c0_g1_i1_5	33.1097	9.82202	50.5755	5.14919	2.36435	0.0205042	0.546213	Up	0.536247	2.42962	0	4.73826	5.15848	8.91958	5.55154
TRINITY_DN5847_c0_g1_i1_2	5.048	0	8.83401	Inf	Inf	0.0445061	0.751234	Up	0	1.81907e-65	1.08024e-75	1.87808	2.84128	8.05958e-88	0.632437
TRINITY_DN5849_c0_g1_i1_2	13.3126	0	23.2971	Inf	Inf	0.000557897	0.0682362	Up	1.12151e-75	0	1.63199e-60	7.86942	2.67006	1.37631	3.61035
TRINITY_DN5881_c0_g1_i1_5	23.6175	3.24516	38.8968	11.9861	3.58329	0.00337858	0.207554	Up	0	1.1008	0	4.55923	6.79772	8.72018	1.82181
TRINITY_DN5895_c0_g1_i1_6	7.70349	17.9748	0	0	#NAME?	0.000790185	0.0825743	Down	1.19444	3.16548	0.930779	0	0	0	0
TRINITY_DN5900_c0_g1_i1_2	13.065	1.09519	22.0424	20.1265	4.33103	0.00989563	0.371725	Up	6.30601e-26	8.57456e-26	0.525361	8.07096	2.80092	1.71003	2.49686
TRINITY_DN5959_c0_g1_i1_4	22.8274	2.27154	38.2442	16.8363	4.0735	0.00175513	0.139075	Up	0	0.16686	0.315582	0.596953	3.62999	4.64803	5.24283
TRINITY_DN6012_c0_g1_i1_5	5.77353	0	10.1037	Inf	Inf	0.0290158	0.629672	Up	0	0	0	1.19931	3.07734	3.03771	0
TRINITY_DN6040_c0_g1_i1_2	6.19508	0	10.8414	Inf	Inf	0.0404545	0.724129	Up	0	0	0	2.90263	4.59497	0	0
TRINITY_DN6048_c0_g1_i1_3	14.6285	33.559	0.430719	0.0128347	-6.28381	0.000595681	0.0713465	Down	6.99837	1.11887	2.64205	0	0	0	0.236469
TRINITY_DN6055_c0_g1_i1_6	64.329	122.574	20.6456	0.168434	-2.56974	0.00222372	0.162556	Down	5.90402	16.8303	12.8983	1.31283	0.607634	4.31959	3.20032
TRINITY_DN6095_c0_g1_i1_2	104.923	38.8219	154.499	3.97968	1.99265	0.0173932	0.502916	Up	4.75588	1.10183	7.70638	14.1143	27.0964	17.1146	26.1587
TRINITY_DN6105_c0_g1_i1_6	6.05703	14.1331	0	0	#NAME?	0.00314705	0.197935	Down	0.783153	2.27279	1.0144	0	0	0	0
TRINITY_DN611_c0_g1_i1_6	6.99071	16.3116	0	0	#NAME?	0.001394	0.121598	Down	1.74727	3.51598	1.4534	0	0	0	0
TRINITY_DN6110_c1_g1_i1_2	5.66435	0	9.91262	Inf	Inf	0.0339756	0.672621	Up	0	0	0	1.98595	0.216748	1.04529	0
TRINITY_DN6147_c0_g1_i1_6	47.4605	93.7749	12.7247	0.135694	-2.88157	0.00911626	0.358305	Down	3.78587	13.6133	5.55274	0.427673	0.39911	1.66452	2.43935
TRINITY_DN6150_c0_g1_i1_3	41.0076	93.4413	1.68232	0.018004	-5.79554	5.94772e-05	0.0132298	Down	23.8387	2.92663	15.2092	1.14545	0	0	0
TRINITY_DN6163_c0_g1_i1_4	20.774	48.4727	0	0	#NAME?	1.07069e-05	0.00320599	Down	1.03558	8.05	12.4668	0	0	0	0
TRINITY_DN6163_c1_g1_i1_4	10.4306	24.338	0	0	#NAME?	0.000578514	0.0700993	Down	0	2.89228	4.67129	0	0	0	0
TRINITY_DN6185_c0_g1_i1_4	132.815	236.374	55.1457	0.233299	-2.09975	0.0219982	0.560595	Down	42.6764	4.68262	42.4468	12.8962	1.09353	12.2377	5.12351
TRINITY_DN6186_c0_g1_i1_2	581.586	209.421	860.709	4.10994	2.03912	0.00599499	0.280198	Up	5.37743	5.45243	4.77712	26.4859	24.6243	21.183	29.8633
TRINITY_DN619_c0_g1_i1_2	17.5656	0	30.7398	Inf	Inf	0.0255814	0.59628	Up	0	0	0	9.70134	5.10242	0	0
TRINITY_DN6191_c0_g1_i1_5	3.0319	7.07443	0	0	#NAME?	0.0463661	0.765175	Down	2.01136	0.487368	0.241896	0	0	0	0
TRINITY_DN6194_c0_g1_i1_3	1946.08	884.921	2741.94	3.09852	1.63158	0.0265002	0.604424	Up	118.342	45.0917	77.008	394.338	343.771	192.953	241.758
TRINITY_DN6203_c0_g1_i1_6	3.08682	7.20259	0	0	#NAME?	0.0480327	0.776928	Down	0.649762	1.20906	0.349244	0	0	0	0
TRINITY_DN6229_c0_g1_i1_4	328.293	510.767	191.437	0.374803	-1.41579	0.0386162	0.713755	Down	37.8966	26.606	40.402	13.2646	19.6595	18.833	10.1779
TRINITY_DN6244_c0_g1_i1_6	56.6941	132.286	0	0	#NAME?	0.0229122	0.57085	Down	7.72487	0	0	0	0	0	0
TRINITY_DN6244_c0_g2_i1_6	27.9808	65.2885	0	0	#NAME?	0.0350168	0.684347	Down	16.1742	0	0	0	0	0	0
TRINITY_DN627_c0_g1_i1_4	57.0618	112.453	15.518	0.137995	-2.85731	0.00542905	0.266666	Down	8.69228	6.95421	25.0259	1.55327	1.28007	4.27631	1.50708
TRINITY_DN6271_c0_g1_i1_4	71.7621	132.673	26.0786	0.196563	-2.34694	0.00335341	0.207554	Down	10.139	6.84726	10.9788	3.05313	2.95877	2.19083	0.409279
TRINITY_DN6295_c0_g1_i1_2	23.8266	7.51562	36.0599	4.79799	2.26243	0.0440774	0.749439	Up	0.258981	0.624633	0.856968	1.67698	7.47198	1.58514	2.92557
TRINITY_DN6296_c0_g1_i2_2	184.454	78.0678	264.243	3.38479	1.75907	0.0284924	0.622654	Up	2.11074	0.291307	0.549292	3.52611	3.37907	2.26241	6.68774
TRINITY_DN6306_c0_g1_i1_4	33.9786	79.2833	0	0	#NAME?	4.02259e-05	0.00963595	Down	0.661313	8.84597	17.1549	1.22455e-13	6.68772e-54	1.05246e-46	1.5729e-59
TRINITY_DN6327_c0_g1_i1_5	40.2681	8.22217	64.3026	7.82064	2.96729	0.00378135	0.217632	Up	1.67882	1.80517	0	3.95913	8.08211	12.4641	19.8089
TRINITY_DN6366_c0_g1_i1_1	6.53927	0	11.4437	Inf	Inf	0.0339094	0.672528	Up	5.44538e-06	6.82088e-40	3.84628e-45	1.36872e-15	3.40814	0.00484957	2.75522
TRINITY_DN6369_c0_g1_i2_2	36.01	0.730126	62.47	85.5606	6.41887	0.00476574	0.242897	Up	0	0	0.10641	3.52632	11.2705	0.558446	2.60644
TRINITY_DN6378_c0_g2_i1_6	192.958	91.7128	268.892	2.93189	1.55183	0.044511	0.751234	Up	5.7137	3.83445	5.25324	11.2048	13.8835	17.6562	26.3121
TRINITY_DN639_c0_g1_i1_6	44.4645	86.6213	12.847	0.148312	-2.75329	0.00211348	0.156831	Down	7.33626	10.2738	4.19851	2.68791	0.689783	0.504507	1.18068
TRINITY_DN6406_c0_g1_i1_5	23.3428	1.7556	39.5333	22.5184	4.49303	0.00260256	0.178666	Up	0.204143	0.0006716	0.190916	0.384279	6.46051	2.08178	4.47588
TRINITY_DN6439_c0_g1_i1_1	11.9758	27.3194	0.468118	0.017135	-5.86691	0.00166995	0.136493	Down	4.11821	2.48899	0.109678	4.20164e-23	0	0.193622	1.09147e-16
TRINITY_DN6453_c0_g1_i1_2	25.2705	0	44.2234	Inf	Inf	0.000413061	0.0547367	Up	0	0	0	15.4449	9.0691	2.50457	2.54736
TRINITY_DN6453_c0_g2_i1_2	184.162	45.7389	287.979	6.29615	2.65447	0.0242771	0.585168	Up	2.46146	0.688026	1.30368	17.4287	19.2791	3.7084	4.06441
TRINITY_DN6476_c0_g1_i1_6	61.3109	136.774	4.71358	0.0344625	-4.85883	0.00147462	0.124786	Down	0.441213	9.81434	8.55851	0.0905651	0.601369	7.00437e-46	0.376347
TRINITY_DN6477_c0_g1_i1_4	19.0589	34.646	7.36866	0.212684	-2.23321	0.0452177	0.756432	Down	1.24135	2.7323	6.25738	0	0	1.4787	1.98747
TRINITY_DN6479_c0_g1_i1_6	54.0507	92.1113	25.5052	0.276895	-1.85259	0.0238155	0.580611	Down	7.81166	4.60309	4.09692	0.769681	0.97569	3.90749	1.39288
TRINITY_DN6483_c0_g2_i1_4	8.47828	17.1399	1.98204	0.115639	-3.1123	0.0467843	0.768818	Down	0.857856	0.513721	1.99164	0.0501012	0.2039	0.163011	0.203102
TRINITY_DN6501_c0_g1_i1_4	33.833	58.4637	15.36	0.262727	-1.92836	0.0310948	0.654273	Down	6.81763	1.90344	6.29593	2.96849	1.92735	1.27563	0
TRINITY_DN6504_c0_g1_i1_3	631.856	1033.98	330.264	0.319411	-1.64652	0.0151281	0.461866	Down	19.267	21.5075	22.8718	9.98616	4.13761	7.14163	10.7023
TRINITY_DN6509_c0_g1_i1_1	16.7952	3.03635	27.1143	8.92989	3.15864	0.0202168	0.543201	Up	0.227178	0.432915	0.220342	2.12755	3.93529	4.42592	2.38291
TRINITY_DN6518_c0_g1_i1_5	237.001	522.993	22.5073	0.0430356	-4.53833	0.000153831	0.0267624	Down	122.038	41.8152	37.1709	8.08958	2.40351	1.98476	0.772141
TRINITY_DN6544_c0_g1_i3_6	124.81	286.382	3.63043	0.0126769	-6.30166	0.000725658	0.0801338	Down	0.176917	10.2917	17.9119	0.00463044	0.398013	0.0724632	0.123366
TRINITY_DN6554_c0_g1_i3_2	783.426	1.07195	1370.19	1278.22	10.3199	0.000755721	0.0805955	Up	0.0358206	0	0.0669495	106.547	92.8059	0.0662297	0.128957
TRINITY_DN6568_c0_g1_i1_1	10403.6	22428	1385.28	0.0617656	-4.01705	0.0211215	0.553658	Down	101.079	392.201	1337.45	8.19607	0.864459	154.435	3.18267
TRINITY_DN6569_c0_g1_i2_4	10.4262	20.6111	2.78756	0.135246	-2.88635	0.045229	0.756432	Down	1.40355	1.47495	4.28787	0.000348798	0.921119	0.205225	0.407117
TRINITY_DN6574_c0_g1_i1_3	20.6995	0.68365	35.7113	52.2363	5.70698	0.0131686	0.426282	Up	0.249912	0.000371194	0	0.727033	4.60848	13.1292	3.81565
TRINITY_DN6576_c0_g1_i1_3	8.34505	17.0414	1.82276	0.106961	-3.22485	0.0434734	0.74724	Down	1.31123	2.03561	4.65106e-16	0.283359	3.15803e-20	6.0919e-08	0.281074
TRINITY_DN6578_c0_g1_i1_1	30.9265	7.38798	48.5803	6.5756	2.71712	0.013105	0.426282	Up	0.424312	0.517433	0.948977	4.76652	1.67504	4.77072	7.45639
TRINITY_DN6595_c0_g1_i1_5	39.7091	7.00557	64.2368	9.16939	3.19683	0.00237235	0.169716	Up	0.197878	0.198175	0.557988	2.8386	1.94957	3.34394	6.24699
TRINITY_DN6596_c0_g1_i1_1	208.928	98.103	292.047	2.97694	1.57383	0.0438432	0.748271	Up	14.4066	7.76535	11.2919	39.9233	48.2994	53.1369	14.2416
TRINITY_DN6600_c0_g2_i1_1	33.2008	57.2138	15.191	0.265512	-1.91315	0.0399223	0.721732	Down	3.47681	3.79667	1.96373	1.18873	0.87951	1.09632	0.748227
TRINITY_DN6632_c0_g1_i2_2	2177.41	202.011	3658.95	18.1126	4.17893	0.0434727	0.74724	Up	2.78971	1.52507	1.69574	52.5541	112.62	2.698	9.34688
TRINITY_DN6640_c0_g2_i1_5	226.851	108.681	315.478	2.9028	1.53744	0.0397948	0.721732	Up	2.00783	2.76321	1.11629	3.74845	3.60402	8.44222	11.6557
TRINITY_DN6644_c0_g1_i1_6	18.9697	41.4158	2.13503	0.051551	-4.27786	0.0427698	0.74341	Down	0	8.84588	3.30165	1.48908e-08	0.344745	0	0.730878
TRINITY_DN6644_c0_g1_i2_3	8511.4	2733.87	12844.5	4.69829	2.23214	0.00318756	0.198926	Up	280.682	35.6099	28.738	697.556	572.562	614.076	657.672
TRINITY_DN6649_c0_g1_i1_3	3.3376	7.78773	0	0	#NAME?	0.0364988	0.696879	Down	0.767738	0.823252	0.764112	0	0	3.69652e-76	0
TRINITY_DN6700_c0_g1_i1_3	32.6935	59.2596	12.769	0.215476	-2.2144	0.0161762	0.481821	Down	4.16112	2.97649	7.6578	2.74647	1.03461	1.04335	0
TRINITY_DN6738_c0_g1_i1_3	29.3414	50.3402	13.5922	0.270007	-1.88893	0.041112	0.728254	Down	1.84077	0.62105	1.54303	0.496176	0.135033	0.69631	0.320219
TRINITY_DN6756_c0_g1_i1_4	49.8647	98.8319	13.1393	0.132945	-2.91109	0.000815121	0.0846123	Down	5.92539	10.1198	15.0049	2.21924	0	3.37862	0.543275
TRINITY_DN677_c0_g1_i1_3	183.504	286.189	106.49	0.372097	-1.42625	0.0476685	0.773849	Down	5.71206	2.00927	2.00702	2.33068	0.972415	0.926636	1.44015
TRINITY_DN6770_c0_g1_i1_3	17.8403	38.802	2.11908	0.0546125	-4.19463	0.0183311	0.516136	Down	8.48662	0.517964	2.92946	0.220305	0	0.730366	0
TRINITY_DN6792_c0_g1_i1_6	141.531	270.847	44.5431	0.164458	-2.60421	0.025387	0.593926	Down	1.01271	20.8088	20.1419	4.14555	0.524078	5.32977	0.524708
TRINITY_DN6800_c0_g1_i2_1	12661.5	1397.72	21109.3	15.1026	3.91673	0.00890261	0.352678	Up	148.377	37.9703	111.189	1953.32	3945.51	217.575	1120.69
TRINITY_DN6807_c0_g1_i1_6	532.587	882.585	270.089	0.306021	-1.7083	0.0122751	0.414149	Down	31.8651	33.8257	20.6723	13.5626	11.6506	10.871	5.64132
TRINITY_DN681_c0_g1_i1_6	12.8762	30.0444	0	0	#NAME?	1.56963e-05	0.00440359	Down	1.05636	1.67014	0.919787	0	0	0	0
TRINITY_DN6810_c0_g2_i1_6	31.6058	59.2145	10.8993	0.184064	-2.44172	0.0139482	0.440947	Down	5.24744	10.7547	4.02469	0	1.13609	1.19466	3.79429
TRINITY_DN682_c0_g1_i1_5	4.55424	10.6266	0	0	#NAME?	0.0105115	0.378187	Down	1.83087	0	2.24847	0	0	0	0
TRINITY_DN6841_c0_g1_i1_4	31.3622	65.8822	5.47214	0.0830594	-3.58971	0.000421084	0.0555635	Down	9.64176	8.37156	9.84337	1.14015	2.11959	0	0.566119
TRINITY_DN6841_c0_g2_i1_4	53.9955	98.869	20.3405	0.205732	-2.28116	0.0143515	0.446028	Down	4.54711	21.6061	18.1845	2.88926	9.18111	0	3.047
TRINITY_DN6853_c0_g1_i1_4	12.1135	23.6538	3.45826	0.146203	-2.77395	0.041847	0.73376	Down	0.271494	1.27326	2.51648	0	0.0516931	0.0512601	0.850868
TRINITY_DN6854_c0_g1_i3_1	22.5998	3.52316	36.9072	10.4756	3.38896	0.015486	0.468659	Up	0.0816694	0.364187	1.85412e-14	2.95853	1.15803	3.11369	0.191625
TRINITY_DN6867_c0_g1_i1_6	1832.73	2834.59	1081.33	0.381478	-1.39033	0.0346008	0.681414	Down	141.81	154.381	122.697	98.5208	47.0582	64.0726	40.05
TRINITY_DN6895_c0_g1_i1_5	58.8903	17.2544	90.1172	5.22285	2.38484	0.0201643	0.543201	Up	3.16281	0.452089	0.756714	16.8529	7.86932	5.83574	5.30287
TRINITY_DN690_c0_g1_i1_5	72.409	26.5689	106.789	4.01932	2.00695	0.0185692	0.517348	Up	0	1.27831	2.22835	4.36811	9.6618	4.91508	3.77004
TRINITY_DN6903_c0_g1_i1_4	12.7685	25.4603	3.2496	0.127634	-2.96991	0.0237772	0.580611	Down	2.80446	0.409006	5.36668	0.386359	1.03707	0	0.372048
TRINITY_DN6908_c0_g1_i1_4	28.2808	56.5676	7.06568	0.124907	-3.00108	0.00672346	0.296986	Down	1.63125	7.3061	11.5288	0.870128	0	2.90533	0
TRINITY_DN6920_c0_g3_i1_4	10.7456	0	18.8047	Inf	Inf	0.00198125	0.150851	Up	0	0	0.0726703	5.62606	1.26566	3.85993	1.45768
TRINITY_DN6927_c0_g1_i1_4	5.29589	0	9.26782	Inf	Inf	0.0372057	0.70152	Up	0	0	0	0.410833	3.07039	0.554926	1.72887
TRINITY_DN6942_c0_g1_i1_6	55.2329	123.638	3.92922	0.0317801	-4.97573	0.00231722	0.167038	Down	2.55613e-58	20.011	17.509	4.55596e-60	0.259641	1.63296	3.05567e-45
TRINITY_DN6947_c0_g1_i1_6	4.39144	9.92625	0.240331	0.0242117	-5.36815	0.0358149	0.69188	Down	0.460129	1.71969	1.21818	0.145784	8.20811e-72	7.17316e-76	1.1543e-28
TRINITY_DN6962_c0_g1_i2_5	22.9734	53.6046	0	0	#NAME?	4.17726e-08	2.71009e-05	Down	2.2094	3.22259	1.67529	0	0	0	0
TRINITY_DN6963_c0_g1_i1_2	11.1953	0	19.5918	Inf	Inf	0.0359149	0.692095	Up	0	0	0	1.46688	4.14144	0.148545	0
TRINITY_DN6979_c0_g1_i1_3	30.2465	52.6973	13.4085	0.254443	-1.97459	0.0350366	0.684347	Down	11.1542	3.94764	2.95423	0.91923	1.23372	2.33611	2.82272
TRINITY_DN7009_c0_g2_i1_3	40.3237	94.0887	0	0	#NAME?	6.10938e-07	0.000306858	Down	2.8237	0.7382	5.29024	0.000204051	7.10924e-08	0	0.0062431
TRINITY_DN7010_c0_g1_i1_4	42.737	99.0954	0.468118	0.00472391	-7.7258	0.00373551	0.217632	Down	2.41707e-27	4.85957	16.8417	2.85815e-27	4.42752e-24	0.161958	3.03665e-37
TRINITY_DN7030_c0_g1_i1_3	17.657	1.3673	29.8742	21.8491	4.4495	0.0031285	0.197935	Up	0.662193	0	0	3.85467	6.78981	3.92319	6.7814
TRINITY_DN7061_c0_g1_i2_4	21.8637	44.4976	4.88826	0.109855	-3.18633	0.00639247	0.290917	Down	0.450719	3.2861	4.13376	0.414248	0.774307	0.236187	0
TRINITY_DN709_c0_g1_i1_4	23.1558	54.0302	0	0	#NAME?	0.000348699	0.0482614	Down	0	6.23941	13.1294	0	0	0	0
TRINITY_DN7090_c0_g1_i3_2	231.481	15.6922	393.323	25.0649	4.6476	0.0393908	0.717444	Up	0.0603616	0.622545	0.641619	19.5137	33.9558	0.0623026	1.0491
TRINITY_DN7115_c0_g1_i1_1	42.6347	4.20681	71.4557	16.9857	4.08625	0.00439031	0.231282	Up	0.398164	0.797349	0	4.90747	2.05921	15.3741	8.41255
TRINITY_DN7116_c0_g1_i1_5	83.8684	140.04	41.7399	0.298057	-1.74634	0.02906	0.629672	Down	1.64049	6.57002	4.98048	1.88522	1.00796	1.26489	2.09122
TRINITY_DN7130_c0_g1_i2_4	10.053	0	17.5927	Inf	Inf	0.0025623	0.178109	Up	0	0	0	1.18793	3.11155	0.966962	0.829537
TRINITY_DN7152_c0_g1_i1_2	13.0821	0	22.8936	Inf	Inf	0.0017293	0.138083	Up	6.98266e-17	6.35216e-08	8.76928e-27	2.591	8.9763	4.0229e-26	4.77447
TRINITY_DN7152_c0_g1_i1_5	54.8193	95.2794	24.4742	0.256868	-1.9609	0.0403158	0.724129	Down	6.40451	6.76757	23.3477	4.40282	4.52974	2.94068	2.86543
TRINITY_DN7156_c0_g1_i2_4	152.034	309.45	33.9711	0.109779	-3.18733	0.0458845	0.76219	Down	0.0635879	7.57866	17.5985	3.94346	0.0852443	0.0455036	0.0690755
TRINITY_DN716_c0_g1_i1_2	29.535	3.77237	48.857	12.9512	3.69502	0.0175722	0.506039	Up	0	0.33371	0.881208	11.9888	3.19725	0.740685	8.56155
TRINITY_DN720_c0_g1_i1_2	7.35985	0	12.8797	Inf	Inf	0.0315827	0.65529	Up	0	0	0	3.91236	5.48785	0	0
TRINITY_DN7221_c0_g1_i1_2	384.496	145.774	563.537	3.86583	1.95078	0.00832141	0.339184	Up	2.09895	4.37259	4.67008	15.6191	14.2263	12.1519	27.063
TRINITY_DN7227_c0_g1_i1_4	63.6233	127.78	15.506	0.121349	-3.04276	0.000250045	0.0381698	Down	7.83263	2.87536	5.22629	1.15932	0.353725	0.619738	0.883301
TRINITY_DN7264_c0_g1_i1_5	7.09275	16.5497	0	0	#NAME?	0.00464786	0.240142	Down	0	2.0011	5.09092	0	0	0	0
TRINITY_DN7280_c0_g1_i1_4	46.1739	83.0769	18.4966	0.222645	-2.16719	0.0135659	0.433652	Down	2.61469	5.33093	7.65815	1.63386	1.44858	1.3277	1.05148
TRINITY_DN7284_c0_g1_i2_4	113.426	182.333	61.7463	0.338646	-1.56215	0.0334673	0.671091	Down	3.93514	2.8917	5.93861	0.350935	0.845105	3.93236	1.53977
TRINITY_DN7286_c0_g1_i1_2	19.1323	4.27063	30.2785	7.08994	2.82577	0.024371	0.586051	Up	0.478146	1.30527	6.22928e-09	5.56817	1.54059	2.28658	9.76826
TRINITY_DN7288_c0_g1_i1_1	11.8409	1.82531	19.3525	10.6023	3.4063	0.0343085	0.677919	Up	0	1.00016e-23	0.272953	0.702406	1.81628	0.780312	1.48919
TRINITY_DN7317_c0_g1_i2_4	10320.5	4634.58	14584.9	3.14696	1.65396	0.034418	0.679221	Up	221.84	412.739	632.029	1211.94	2643.64	356.213	2276.82
TRINITY_DN7320_c0_g1_i1_4	39.366	70.2261	16.221	0.230982	-2.11415	0.0399559	0.721732	Down	0.727476	5.75421	7.96025	1.05736	0.852144	0.837557	2.52672
TRINITY_DN7333_c0_g1_i3_2	114.924	29.8542	178.727	5.98666	2.58175	0.00973782	0.368464	Up	0.633071	2.88268	4.19234	9.90065	30.0185	5.23255	31.1171
TRINITY_DN7336_c0_g1_i2_2	26518.2	1106.51	45576.9	41.1896	5.36421	0.00277127	0.184803	Up	19.0817	23.977	30.9799	2617.99	822.617	1000.25	246.517
TRINITY_DN7337_c0_g1_i1_5	15.7965	36.8586	0	0	#NAME?	2.25102e-06	0.000934655	Down	1.98914	2.54923	2.10126	0	0	0	0
TRINITY_DN7383_c0_g1_i1_5	52.1065	96.67	18.6839	0.193275	-2.37127	0.00585198	0.276535	Down	5.0513	8.78194	5.48535	2.50434	1.4444	1.12705	0.856158
TRINITY_DN7383_c0_g1_i2_4	17.0365	39.7518	0	0	#NAME?	0.00208284	0.156293	Down	0	1.70398	4.98831	1.70837e-39	0	0	2.26387e-15
TRINITY_DN7390_c0_g1_i1_2	77.5338	33.2136	110.774	3.33519	1.73777	0.0482136	0.777938	Up	1.6297	1.61229	2.03203	1.46565	5.53978	8.28276	12.5011
TRINITY_DN7392_c1_g1_i1_2	8.63725	0	15.1152	Inf	Inf	0.0495073	0.785935	Up	0	1.00464e-59	1.48623e-44	0.51439	3.15425	0.548441	0
TRINITY_DN7413_c0_g1_i1_5	213.358	402.724	71.3333	0.177127	-2.49714	0.00054536	0.0671267	Down	16.963	8.13082	22.4997	2.99645	5.78669	2.79311	1.76984
TRINITY_DN7415_c0_g2_i1_1	19.4736	0	34.0788	Inf	Inf	0.00790914	0.331939	Up	0	0	0	4.62577	9.96574	0.906679	0
TRINITY_DN7427_c0_g1_i1_6	34.9837	11.3397	52.7167	4.64887	2.21688	0.0306967	0.649437	Up	1.26371	1.90005	0	7.51698	5.24386	8.91961	1.51669
TRINITY_DN7430_c0_g1_i1_3	14.7583	34.4361	0	0	#NAME?	4.23768e-06	0.00151685	Down	2.51523	2.55854	1.99693	0	0	0	0
TRINITY_DN7445_c0_g1_i2_6	118.117	221.373	40.6754	0.183742	-2.44425	0.0328289	0.666009	Down	3.86271	12.864	3.82456	0.889423	2.94394	1.28147	1.08511
TRINITY_DN7459_c0_g1_i1_1	53918.1	108662	12860	0.118348	-3.07889	5.91353e-06	0.00195908	Down	3339.13	1724.75	2053.82	61.0034	253.321	942.408	28.7766
TRINITY_DN7465_c0_g1_i1_3	31.2506	72.918	0	0	#NAME?	9.77042e-10	1.0927e-06	Down	4.16573	6.69427	3.58752	0	0	0	0
TRINITY_DN7474_c0_g2_i1_1	115.504	180.836	66.5056	0.367768	-1.44313	0.0480824	0.776928	Down	2.80857	2.52819	1.59327	1.37999	0.679782	1.35884	0.549997
TRINITY_DN7513_c0_g1_i1_2	13.2445	1.09519	22.3565	20.4134	4.35144	0.0150675	0.461789	Up	3.08528e-07	2.28438e-18	0.225417	0.709731	3.81467	0.116564	2.83711
TRINITY_DN7531_c0_g1_i1_6	18.3689	38.0998	3.57072	0.0937203	-3.41549	0.00431942	0.231064	Down	2.55154	8.53377	5.60956	4.01072e-12	1.08395	1.35188	3.4388e-16
TRINITY_DN7541_c0_g1_i1_4	106.71	198.862	37.5955	0.189053	-2.40313	0.0285298	0.623035	Down	3.8581	18.218	31.7341	0.281934	0.140327	6.74328	8.839
TRINITY_DN7545_c0_g1_i1_2	16.8816	1.54142	28.3868	18.4161	4.20289	0.0140138	0.441704	Up	3.8262e-25	0.226856	0.223183	1.70164	3.5458	7.05872	0.859459
TRINITY_DN7551_c0_g1_i1_4	165.95	76.0809	233.352	3.06715	1.6169	0.0363396	0.696643	Up	4.87085	4.89763	6.27245	17.053	21.1187	10.7121	30.0745
TRINITY_DN7553_c0_g1_i1_4	24.8108	51.3126	4.93446	0.0961646	-3.37835	0.021726	0.558226	Down	0	5.58735	9.16205	1.13416	0.244518	0.761828	0
TRINITY_DN7555_c0_g1_i1_5	9.85067	1.09519	16.4173	14.9904	3.90596	0.032387	0.661977	Up	8.89362e-14	0.000213365	0.173034	0.337871	0.729064	1.37342	2.07949
TRINITY_DN7569_c0_g1_i1_6	38.9479	69.1447	16.3003	0.235742	-2.08472	0.0261199	0.601264	Down	9.52344	11.8924	4.08123	0.706623	4.04355	7.90835e-30	5.25927
TRINITY_DN7573_c0_g1_i1_1	33.1507	7.58986	52.3214	6.89359	2.78525	0.0117582	0.406846	Up	1.83738	1.40403e-57	0.313152	2.51047	6.80917	7.89571	5.98943
TRINITY_DN7585_c0_g1_i1_3	9.59846	20.6735	1.29216	0.062503	-3.99993	0.0101955	0.374617	Down	2.11599	0.450716	1.43761	0	0	0	0.40053
TRINITY_DN7599_c0_g1_i3_3	24045.9	55595.3	383.793	0.00690334	-7.17849	0.000460233	0.0592236	Down	11.6036	3993.63	2243.28	33.5835	31.2275	1.80885	3.24785
TRINITY_DN7613_c0_g1_i1_2	5024.18	2174.72	7161.27	3.29296	1.71938	0.0164366	0.486552	Up	17.8138	19.0941	57.0386	139.657	131.131	73.6463	143.006
TRINITY_DN7618_c0_g1_i1_2	129.016	24.0071	207.772	8.65462	3.11347	0.000221071	0.0349424	Up	0.956547	2.94227	0.208973	16.2286	12.9717	17.8754	10.3352
TRINITY_DN762_c0_g1_i1_6	20.6356	48.1498	0	0	#NAME?	0.0190968	0.526799	Down	0	13.1817	1.60693	0	0	0	0
TRINITY_DN7626_c0_g1_i1_4	38.7448	80.6195	7.33887	0.091031	-3.4575	0.00099409	0.0963384	Down	2.68637	3.602	9.07598	0.953926	1.27137	0	0
TRINITY_DN7636_c0_g3_i1_6	9.4665	22.0885	0	0	#NAME?	0.000183383	0.0307028	Down	1.37122	1.9016	1.0475	0	0	0	0
TRINITY_DN767_c0_g1_i1_3	3.68522	8.59884	0	0	#NAME?	0.0247149	0.588865	Down	0.970879	0	2.68493	0	0	0	0
TRINITY_DN7714_c0_g1_i1_4	45.8711	99.7671	5.44912	0.0546184	-4.19447	0.000351609	0.0484489	Down	1.29596	5.97374	3.63208	6.09851e-51	1.46038e-24	0.566233	0.360072
TRINITY_DN7721_c0_g1_i1_1	35.6661	3.92881	59.4691	15.1367	3.91998	0.0039484	0.223422	Up	0.0555919	0.31873	0	2.07471	1.69157	0.919369	5.52306
TRINITY_DN7729_c0_g1_i1_6	25.7728	51.6012	6.40142	0.124056	-3.01094	0.0046927	0.240354	Down	1.03105	3.24644	1.64341	0.0385464	0.107142	0.30482	0.726007
TRINITY_DN7732_c0_g1_i2_2	550.954	124.605	870.715	6.98782	2.80484	0.00654873	0.292967	Up	2.76845	0.0636114	1.14833	15.346	17.3445	8.73278	1.84975
TRINITY_DN7737_c0_g2_i1_1	20.923	3.28556	34.1511	10.3943	3.37772	0.00928856	0.360218	Up	0	0	1.4735	4.72082	3.7285	10.5852	4.6738
TRINITY_DN7738_c0_g1_i2_1	12852.8	29151.3	628.848	0.0215719	-5.53471	4.41631e-13	1.96469e-09	Down	473.26	549.854	532.234	14.9491	21.4142	15.3642	1.23785
TRINITY_DN7742_c0_g1_i2_6	14.0124	31.8588	0.62751	0.0196966	-5.66591	0.0223332	0.564584	Down	1.57413	4.78976	0	0	0.197655	0	0
TRINITY_DN7763_c0_g1_i1_1	32.8255	1.50083	56.319	37.5252	5.22979	0.0117855	0.406886	Up	0	0.068412	0.177156	0.134021	5.01248	7.56801	1.47704
TRINITY_DN7770_c0_g1_i1_4	8.5301	18.3347	1.17668	0.0641782	-3.96177	0.0159517	0.478354	Down	0	2.10602	2.81072	0.419735	4.96256e-19	0	0.133799
TRINITY_DN7771_c0_g1_i1_1	85.4053	166.844	24.3263	0.145803	-2.77791	0.0185036	0.517348	Down	5.69787	3.88449	0.44227	0.170857	1.37232	0.201216	0.675747
TRINITY_DN7793_c0_g2_i1_2	12.6477	1.7556	20.8168	11.8574	3.56771	0.0257019	0.59655	Up	0.339385	0	0.299916	1.12835	6.1582	3.10367	2.06305
TRINITY_DN7794_c0_g1_i1_2	79.5264	132.013	40.1618	0.304227	-1.71678	0.0240222	0.58216	Down	18.5231	10.1132	23.6514	12.2228	7.00553	4.59521	0.679026
TRINITY_DN7804_c0_g1_i1_2	56.772	11.1085	91.0196	8.19369	3.03451	0.0322665	0.66085	Up	0.0521267	0.338434	0.310809	3.70014	4.20939	0.495231	0.627227
TRINITY_DN7831_c0_g1_i6_2	36.9087	10.4762	56.733	5.41542	2.43707	0.0175824	0.506039	Up	0.622972	0.226617	1.01292	3.28468	7.52418	1.24485	3.82628
TRINITY_DN7834_c0_g1_i1_4	11.8558	0	20.7477	Inf	Inf	0.0489103	0.782106	Up	0	0	0	2.0994	0	5.43606	0
TRINITY_DN7877_c0_g1_i1_3	183.778	299.047	97.3268	0.325457	-1.61946	0.0209729	0.551139	Down	31.8881	8.57012	17.4319	6.49319	10.2517	4.86454	8.33733
TRINITY_DN7891_c1_g1_i1_5	19.6742	3.23909	32.0006	9.87951	3.30444	0.0116681	0.404629	Up	0.0584545	0	0.21135	0.519023	1.74317	0.721366	1.18165
TRINITY_DN7892_c0_g1_i1_6	14.6553	34.1957	0	0	#NAME?	0.0316383	0.65529	Down	0	7.28974	0.593852	0	0	0	0
TRINITY_DN790_c0_g1_i1_3	6.79448	14.7052	0.861438	0.0585805	-4.09344	0.0243338	0.585903	Down	3.45425	0	2.09165	0	0	0	0.498544
TRINITY_DN790_c0_g1_i1_4	15.6545	33.4893	2.27845	0.0680354	-3.87757	0.0121673	0.411404	Down	5.29016	0.778771	1.6379	0.419248	1.72732e-19	2.10114e-06	0.431395
TRINITY_DN7905_c0_g1_i1_6	16.7165	35.3848	2.71521	0.0767338	-3.70399	0.0023102	0.166918	Down	1.82996	0.500711	0.972862	0	0	0.241575	0.180149
TRINITY_DN7938_c0_g1_i2_5	41.0305	14.1438	61.1954	4.32665	2.11325	0.0318936	0.657757	Up	0.610783	0.297895	0.46982	0.721623	2.6317	2.38295	4.01799
TRINITY_DN7938_c0_g2_i1_2	366.025	3.9347	637.593	162.044	7.34024	6.28571e-05	0.0138825	Up	0	0.687309	0.31239	136.616	79.4617	9.67496	46.2515
TRINITY_DN7945_c0_g1_i1_4	1833.83	4234.18	33.5723	0.00792889	-6.97867	0.00439675	0.231282	Down	87.2754	1260.45	306.404	1.0353	7.08008	7.33916	6.20927
TRINITY_DN7946_c0_g1_i1_4	186.338	346.413	66.2822	0.191338	-2.3858	0.00613516	0.284732	Down	5.06359	13.7749	6.27626	1.12975	4.25381	1.01527	1.51701
TRINITY_DN7964_c0_g1_i1_1	83.3424	24.0737	127.794	5.30843	2.40829	0.0372375	0.70152	Up	6.17457	1.70586	0	5.52182	12.6136	31.5302	15.7927
TRINITY_DN7969_c0_g1_i1_5	389.655	601.993	230.402	0.382732	-1.38559	0.0435904	0.74724	Down	44.6713	63.9415	30.901	41.6126	20.7956	11.2977	10.7013
TRINITY_DN7974_c0_g1_i1_6	38.675	90.2418	0	0	#NAME?	0.0288428	0.627593	Down	15.3064	0	0	0	0	0	0
TRINITY_DN7986_c0_g1_i1_5	150.595	4.69952	260.016	55.3282	5.78994	0.0394609	0.718028	Up	0.0357027	0.223445	0.0345628	1.41288	3.14618	1.99568	19.569
TRINITY_DN799_c0_g1_i1_1	38.0785	0.770708	66.0594	85.7127	6.42144	0.0260205	0.601264	Up	0	0.0419335	0.0412884	1.37785	1.49361	6.2633	0
TRINITY_DN7993_c0_g2_i1_1	21.8267	6.15925	33.5773	5.45152	2.44666	0.0457697	0.76219	Up	1.12295	0.50143	0.466668	5.65604	3.71038	7.67936	0.905339
TRINITY_DN8_c0_g1_i1_2	7.26483	0	12.7135	Inf	Inf	0.0119768	0.408956	Up	0	0	0	2.94495	2.43613	0	2.22825
TRINITY_DN8012_c0_g1_i1_2	10.4775	0	18.3356	Inf	Inf	0.00212022	0.156831	Up	0	0	0	4.60679	5.88206	1.11218	0.500431
TRINITY_DN8030_c0_g2_i1_2	1068.24	403.328	1566.92	3.88498	1.95791	0.0434636	0.74724	Up	18.4234	5.0555	7.94195	82.5144	65.615	20.2571	23.4411
TRINITY_DN8030_c0_g4_i1_2	8675.96	747.411	14622.4	19.564	4.29013	1.80648e-07	0.000100553	Up	4.96929	16.6714	14.9126	359.423	215.027	134.416	436.416
TRINITY_DN8032_c0_g1_i1_5	78.9961	8.59312	131.798	15.3377	3.93901	0.0031169	0.197935	Up	0.622879	0.763141	0.327432	19.7278	6.87806	3.34813	10.3494
TRINITY_DN8050_c0_g1_i1_6	36.6756	67.8107	13.3243	0.196493	-2.34745	0.0103058	0.376241	Down	4.79007	3.48297	2.61885	0.790237	0.647675	1.00396	0.937776
TRINITY_DN8056_c0_g1_i1_3	3704.48	6993.23	1237.91	0.177015	-2.49805	0.0374082	0.702611	Down	187.829	24.5906	71.4193	17.8231	5.702	45.6117	6.377
TRINITY_DN8069_c0_g1_i1_6	141.162	324.099	3.9603	0.0122194	-6.35468	0.0212108	0.554066	Down	2.71902	4.13267	41.0591	0	0	0.812772	0.0296608
TRINITY_DN8071_c0_g1_i2_5	72.7119	159.137	7.89317	0.0495999	-4.33352	2.34641e-05	0.00624526	Down	5.38749	1.15427	4.07494	0.0440611	0.117986	0.422229	0.240931
TRINITY_DN8089_c0_g1_i1_3	24.9377	48.3459	7.38156	0.152682	-2.7114	0.040441	0.724129	Down	11.8377	5.52483	0.773599	0	1.29083	2.31256	0.70797
TRINITY_DN8105_c0_g1_i1_2	66.0268	0	115.547	Inf	Inf	0.0101898	0.374617	Up	3.97333e-27	9.33579e-26	3.55812e-44	45.1674	17.4332	1.62893e-17	1.73416
TRINITY_DN8108_c0_g1_i1_3	29.3727	56.184	9.26419	0.16489	-2.60042	0.0100481	0.372953	Down	2.74186	5.90801	2.38953	0.467741	1.15734	0.598411	0.76507
TRINITY_DN8116_c0_g1_i1_5	395.784	175.604	560.918	3.19423	1.67547	0.0211708	0.554066	Up	2.43712	4.82173	2.80579	6.03806	7.82638	17.1943	20.3567
TRINITY_DN8133_c0_g1_i4_5	22.0272	5.87569	34.1408	5.81052	2.53867	0.0340143	0.672686	Up	0.0873913	0.0868319	0.543632	1.4379	1.65055	0.804914	2.51486
TRINITY_DN8174_c0_g1_i1_5	200.773	72.771	296.775	4.0782	2.02793	0.00756512	0.321399	Up	0	3.00612	3.00616	8.14536	11.116	11.7705	7.87696
TRINITY_DN8180_c0_g1_i2_4	120.53	238.264	32.2299	0.13527	-2.88609	0.000223392	0.034958	Down	7.32459	7.78001	2.5822	0.251753	0.099326	2.3166	1.04941
TRINITY_DN8181_c0_g1_i1_3	8.14365	17.7535	0.936236	0.0527352	-4.24509	0.0115172	0.401182	Down	3.91405	1.95463	2.21941	0	0	0.689111	0
TRINITY_DN8183_c0_g1_i2_3	6324.55	13026.1	1298.36	0.0996739	-3.32664	0.00797121	0.333645	Down	221.114	568.748	131.751	5.73261	27.1984	103.387	7.4073
TRINITY_DN8199_c1_g2_i1_4	75.7547	125.62	38.356	0.305334	-1.71154	0.0321843	0.660245	Down	10.8532	20.4452	11.7193	7.48203	2.00036	3.58952	7.74769
TRINITY_DN820_c0_g1_i1_2	17.6404	4.46209	27.5242	6.16845	2.62491	0.0362336	0.695226	Up	0	1.89688	0	6.03242	8.00276	4.99716	0
TRINITY_DN8209_c0_g1_i2_6	59.1681	22.9705	86.3163	3.7577	1.90985	0.0275118	0.61604	Up	0.0872497	1.24924	0.619458	3.9936	4.55125	1.16735	2.33493
TRINITY_DN8222_c0_g1_i1_5	155.813	70.4445	219.839	3.12074	1.64189	0.0311516	0.654388	Up	0.993202	1.91769	2.28525	3.61877	9.59202	3.43009	9.70329
TRINITY_DN8230_c0_g1_i2_5	51.7491	15.8483	78.6748	4.96426	2.31158	0.012137	0.411271	Up	0.76798	2.27909	0.1429	4.81558	4.32098	8.78356	7.69732
TRINITY_DN8243_c0_g1_i1_2	15.9161	0	27.8533	Inf	Inf	0.00150112	0.126001	Up	0	0	0	4.02269	6.34665	1.51355	0
TRINITY_DN8251_c0_g1_i1_1	18.6418	5.11105	28.7899	5.63287	2.49387	0.0415813	0.731619	Up	9.54518e-26	0.652828	0.303416	0.89999	1.67271	2.21081	4.19991
TRINITY_DN8264_c0_g1_i1_5	81.3288	28.469	120.974	4.24931	2.08723	0.015312	0.464296	Up	0.218981	0.611755	1.13297	4.57238	1.91314	3.19882	3.30756
TRINITY_DN8283_c0_g2_i4_2	1716.46	429.135	2681.95	6.24966	2.64378	0.0074662	0.31982	Up	2.81242	10.3253	4.45305	75.4551	60.1242	21.5929	19.4267
TRINITY_DN831_c0_g1_i1_6	48.7413	90.7099	17.2649	0.190331	-2.39342	0.0436476	0.74724	Down	4.97515	21.0744	7.64519	0	0	6.34043	3.75563
TRINITY_DN8316_c0_g1_i1_4	593.527	114.115	953.086	8.35195	3.06211	0.00574978	0.274492	Up	0.7295	0.659164	1.0457	4.3395	16.8658	3.16876	8.76455
TRINITY_DN833_c0_g1_i1_4	22.2982	6.06664	34.4719	5.68221	2.50645	0.0406821	0.726007	Up	0.719466	0	1.53594	3.59435	1.90309	9.5088	4.94265
TRINITY_DN8336_c0_g1_i1_2	1880.42	2.57278	3288.81	1278.31	10.32	0.00262874	0.178666	Up	0.0183301	0.0167749	0.11138	83.7233	216.596	0.0568793	0.122346
TRINITY_DN8342_c0_g1_i1_5	406.827	671.876	208.041	0.309641	-1.69133	0.0168058	0.49151	Down	40.193	95.9474	58.6048	8.9591	7.31174	36.6214	43.1716
TRINITY_DN8343_c0_g1_i1_4	15.0014	32.3106	2.01952	0.0625033	-3.99992	0.00226521	0.164895	Down	1.22203	2.2997	5.67114	0.242117	0.433928	0.30408	0
TRINITY_DN8372_c0_g1_i2_1	432.3	10.7495	748.463	69.6277	6.12159	0.0130357	0.425259	Up	5.04668e-13	0.593987	0.132663	0.475215	0.116396	32.1986	48.9778
TRINITY_DN8374_c0_g2_i1_2	34.2849	10.9344	51.7979	4.73716	2.24402	0.0285953	0.623154	Up	0.470955	1.06819	0.96559	3.87119	1.48498	5.59993	8.4535
TRINITY_DN8384_c0_g1_i1_4	552.703	1252.98	27.4948	0.0219435	-5.51006	0.00105279	0.0996507	Down	0.358088	68.0922	90.078	0.14775	5.75258	0	0
TRINITY_DN8384_c0_g1_i1_6	44.2136	103.165	0	0	#NAME?	4.3342e-05	0.0102948	Down	0.192312	13.6082	8.43039	0	0	0	7.5093e-49
TRINITY_DN8384_c0_g2_i8_4	1949.46	4501.31	35.5786	0.00790407	-6.98319	0.000337248	0.0475214	Down	0.47906	201.642	131.4	0.838734	3.47587	0.0934735	1.60353e-07
TRINITY_DN8403_c0_g1_i1_5	1836.27	3298.73	739.427	0.224155	-2.15743	0.00165744	0.135827	Down	73.5741	132.936	61.1773	22.4829	19.7374	31.3219	21.7318
TRINITY_DN8426_c0_g1_i1_6	93.4386	173.863	33.1205	0.190498	-2.39215	0.0141458	0.443621	Down	3.96271	14.254	6.40402	2.23046	2.06595	0.571116	2.80083
TRINITY_DN8494_c0_g2_i1_5	27.7883	0	48.6295	Inf	Inf	0.0131411	0.426282	Up	2.49778e-33	1.93103e-34	1.43951e-34	2.60808	2.05892e-28	0.981748	0.214391
TRINITY_DN8498_c1_g2_i2_1	14.1498	1.02547	23.9931	23.3971	4.54826	0.00627844	0.288799	Up	0.183509	0	0	1.22696	1.77394	1.83595	1.26463
TRINITY_DN8499_c0_g1_i1_2	48.041	10.0988	76.4977	7.57491	2.92123	0.0418388	0.73376	Up	1.5868	0	0.677709	12.0083	11.2995	0.8991	2.94331
TRINITY_DN851_c0_g1_i1_4	29.6588	60.414	6.59241	0.10912	-3.19601	0.00178607	0.140454	Down	3.94938	7.56361	7.71041	0.449853	1.49847	0.6326	0.835483
TRINITY_DN8517_c1_g1_i3_2	9027.57	2848.53	13661.9	4.79612	2.26187	0.00434741	0.231064	Up	26.1003	2.10955	59.2248	209.126	230.508	162.84	42.8473
TRINITY_DN8519_c0_g1_i2_2	39.7087	9.1845	62.6018	6.81603	2.76893	0.00683502	0.300635	Up	0.0232045	0.0355668	0.437446	1.26492	1.7523	0.797726	1.48621
TRINITY_DN8537_c0_g1_i3_5	180.855	400.556	16.0787	0.0401409	-4.63878	0.000202871	0.0327117	Down	1.43292	5.42148	2.49864	0.125222	0.300455	0.0950942	0.0958673
TRINITY_DN8540_c0_g1_i1_2	72.6687	30.1189	104.581	3.47228	1.79588	0.0392254	0.716433	Up	0.805671	0.402274	0.881728	3.13929	5.21591	1.41056	1.81532
TRINITY_DN8549_c0_g1_i1_2	82.5037	1.46025	143.286	98.1244	6.61654	1.04872e-08	7.59492e-06	Up	0	0	0.095054	2.51801	5.40751	4.53381	3.60478
TRINITY_DN8551_c0_g2_i1_1	42.3345	12.6208	64.6198	5.12011	2.35618	0.015745	0.474651	Up	0.0805548	0.29299	0.190804	1.01656	0.768846	1.8684	0.915092
TRINITY_DN8556_c0_g1_i1_5	17.5713	37.1711	2.87143	0.0772491	-3.69434	0.00189183	0.145825	Down	3.39974	2.96422	3.84971	0.973927	0	0.225275	0
TRINITY_DN8578_c0_g1_i1_1	78.8506	26.3638	118.216	4.48401	2.16479	0.0246791	0.588865	Up	2.46781	1.04103	1.88136	4.19713	7.69064	17.486	8.38102
TRINITY_DN8591_c0_g1_i1_6	1371.93	3112.34	66.6292	0.021408	-5.5457	0.000692352	0.0778358	Down	0.865563	144.585	164.061	0.544783	0.94953	3.37302	5.74318
TRINITY_DN865_c0_g1_i1_2	24.1388	2.39277	40.4482	16.9043	4.07932	0.00415501	0.227802	Up	0.842757	0	0	3.85493	12.6842	4.54185	2.126
TRINITY_DN8655_c0_g1_i1_2	68.8821	114.686	34.529	0.301073	-1.73181	0.0315428	0.65529	Down	3.84627	8.06054	10.5318	5.53137	3.66903	0.524407	0.800167
TRINITY_DN8662_c0_g2_i1_6	49.9604	112.824	2.81269	0.0249299	-5.32598	2.8807e-05	0.00747567	Down	5.31306	8.29262	1.78963	0.147309	0.49747	0	0
TRINITY_DN8673_c0_g1_i3_3	455.498	839.782	167.285	0.1992	-2.32771	0.000735352	0.0803495	Down	26.0224	13.4598	14.6459	1.92689	3.79138	6.942	4.25874
TRINITY_DN8688_c0_g1_i1_6	176.142	387.952	17.285	0.0445545	-4.48829	0.0316524	0.65529	Down	1.08607	25.6546	7.55567	0	0.566359	1.00466	0.900681
TRINITY_DN8688_c0_g2_i1_6	36.3245	79.3586	4.0489	0.0510203	-4.29279	0.00129903	0.115911	Down	2.84701	17.0014	9.91823	0	2.16162	0.449923	0
TRINITY_DN8699_c0_g2_i2_4	16052.4	6619.58	23127	3.49373	1.80477	0.0483927	0.779144	Up	174.57	992.305	809.759	1224.23	1145.49	3664.23	4996.22
TRINITY_DN8703_c0_g1_i1_6	68.7042	122.898	28.0591	0.228313	-2.13092	0.00760173	0.322075	Down	13.2171	11.6189	5.44088	4.25704	1.44978	3.28265	1.85168
TRINITY_DN871_c0_g1_i1_5	58.2332	100.039	26.8791	0.268687	-1.896	0.0235984	0.578386	Down	4.47108	14.8252	14.6358	6.08683	0	1.54368	6.80707
TRINITY_DN8713_c0_g2_i1_4	78.1339	128.844	40.1012	0.311238	-1.68391	0.0321089	0.659131	Down	2.88936	2.30875	3.44341	0.851842	0.659633	0.803278	1.98358
TRINITY_DN8728_c0_g1_i1_6	123.585	268.136	15.1718	0.0565824	-4.1435	0.00601947	0.280198	Down	15.4991	4.49757	2.74763	0.442277	0.270351	0.71609	0.60694
TRINITY_DN8761_c0_g1_i2_6	112.502	185.941	57.422	0.308818	-1.69517	0.0253371	0.593697	Down	5.27563	9.94913	7.42577	0.249184	2.09786e-10	6.36021	4.27466
TRINITY_DN8762_c0_g2_i1_4	612.561	284.55	858.57	3.01729	1.59325	0.0280915	0.620896	Up	11.3647	15.683	16.8881	69.5707	49.0049	30.9935	61.0434
TRINITY_DN877_c0_g1_i1_2	12.6217	0	22.0879	Inf	Inf	0.0180413	0.512875	Up	0	0	0	8.33744	7.54748	0	0
TRINITY_DN8775_c0_g1_i1_5	104.41	166.181	58.0809	0.349503	-1.51662	0.0482841	0.778268	Down	7.15851	13.3381	6.51269	3.45708	1.4768	4.41308	5.70836
TRINITY_DN8783_c0_g1_i1_3	5290.82	9943.43	1801.36	0.181161	-2.46465	0.000336335	0.0475214	Down	176.68	241.322	208.919	35.4459	74.3872	46.183	25.9286
TRINITY_DN8787_c0_g1_i1_6	189.196	64.7311	282.544	4.36489	2.12594	0.0124747	0.417261	Up	2.41363	4.2522	8.46266	12.7932	15.4734	43.0934	30.7268
TRINITY_DN8798_c0_g3_i1_2	66.1589	22.1239	99.1853	4.48318	2.16452	0.0261719	0.601301	Up	0.301686	0.907799	0.0288761	4.18151	2.10948	1.17494	1.4195
TRINITY_DN8807_c0_g1_i6_2	166.079	75.1767	234.255	3.11606	1.63973	0.0334922	0.671158	Up	0.707168	0.808767	0.434094	3.07179	3.1643	0.9255	2.63511
TRINITY_DN8816_c0_g2_i1_4	48.1799	102.533	7.41509	0.072319	-3.78948	0.00956764	0.364683	Down	0.445139	17.2582	13.4433	0	0	3.0454	0.40031
TRINITY_DN8837_c0_g1_i1_2	712.081	239.045	1066.86	4.46301	2.15802	0.00548125	0.267962	Up	8.14527	0.129312	5.31815	26.0933	39.9749	8.03679	22.099
TRINITY_DN8846_c0_g1_i1_5	451.477	127.497	694.463	5.44691	2.44544	0.0329517	0.666911	Up	2.67856	4.40617	3.39793	37.1602	38.2603	3.23971	13.2159
TRINITY_DN8859_c0_g2_i1_4	181.277	406.558	12.3166	0.0302949	-5.04478	0.0143014	0.444916	Down	0.177393	22.4373	65.9263	2.18495	0.859083	0.255933	0.933327
TRINITY_DN8869_c0_g1_i1_4	16.0366	31.3134	4.57904	0.146233	-2.77366	0.0237966	0.580611	Down	0.690424	1.15695	0.389272	0	0.223031	0.155147	0.143356
TRINITY_DN8871_c0_g1_i1_6	49.5168	93.2003	16.7541	0.179765	-2.47582	0.00417958	0.228067	Down	5.91695	14.677	14.1034	5.081	0.40667	2.16682	1.90891
TRINITY_DN8873_c0_g1_i1_5	122.586	210.06	56.9811	0.271261	-1.88225	0.014279	0.444916	Down	3.35844	7.66638	10.4817	1.69157	3.64839	1.2956	2.82191
TRINITY_DN8895_c0_g1_i1_1	6343.6	33.526	11076.2	330.375	8.36796	1.02731e-06	0.000499865	Up	1.8291	0.569253	2.9441	1285.95	821.418	500.951	112.04
TRINITY_DN8895_c0_g2_i1_6	15.6731	30.4737	4.57259	0.150051	-2.73648	0.0266168	0.605016	Down	2.49922	5.39482	5.21106	0	0.593913	0.655966	2.05125
TRINITY_DN8902_c0_g1_i1_5	18.5089	36.2245	5.22208	0.144159	-2.79427	0.0215136	0.55598	Down	10.6565	4.11706	1.76149	1.66677	1.40416	0.694591	5.56368e-29
TRINITY_DN892_c0_g1_i1_5	16.5019	38.5045	0	0	#NAME?	1.55866e-06	0.000703452	Down	3.35269	6.04306	2.67497	0	0	0	0
TRINITY_DN8951_c0_g1_i1_2	465.7	228.076	643.919	2.82326	1.49736	0.0414742	0.731542	Up	1.55319	1.36741	3.51621	7.75599	7.87336	4.45427	8.64141
TRINITY_DN8953_c0_g1_i1_3	75.2154	138.029	28.1053	0.203619	-2.29606	0.00426115	0.22992	Down	6.73832	2.06973	4.22909	0.241393	1.76991	0.467821	1.88198
TRINITY_DN896_c0_g1_i1_3	15.765	36.7851	0	0	#NAME?	0.0108004	0.382093	Down	11.9401	2.13424	0	0	0	0	0
TRINITY_DN8966_c1_g1_i1_1	31.0749	9.43841	47.3023	5.01168	2.3253	0.0347654	0.681756	Up	2.05091	0	1.08967	6.32977	4.83831	4.42798	8.41829
TRINITY_DN8969_c0_g1_i1_6	472.57	1070.2	24.3517	0.0227545	-5.45771	0.00153816	0.128417	Down	2.26093	68.1359	42.9144	1.25318	2.65455	0.136426	0.212729
TRINITY_DN8983_c0_g1_i4_1	6555.28	10009.1	3964.95	0.396137	-1.33593	0.0429779	0.745098	Down	278.463	216.234	171.495	114.483	141.178	79.2916	86.1009
TRINITY_DN8991_c0_g1_i1_1	54.4679	14.1384	84.7151	5.99182	2.583	0.00575181	0.274492	Up	0.628802	0.775888	0.552265	2.09271	5.43385	3.71454	7.59905
TRINITY_DN9018_c0_g1_i1_3	65.471	122.326	22.8301	0.186634	-2.42172	0.00341807	0.20912	Down	6.352	6.59501	4.45798	1.85313	2.11854	0.596902	0.614809
TRINITY_DN9018_c0_g1_i4_5	1340.9	2138.3	742.852	0.347403	-1.52532	0.0214935	0.555921	Down	66.6036	48.4783	44.9965	14.0195	13.538	30.9254	29.1196
TRINITY_DN9036_c0_g1_i2_4	11394.6	25294.5	969.708	0.0383367	-4.70513	0.00291636	0.192005	Down	17.8181	1169.98	937.267	11.6459	26.6459	14.3199	81.6178
TRINITY_DN9036_c0_g2_i1_4	75.0004	166.443	6.4181	0.0385603	-4.69674	0.00260219	0.178666	Down	0.212126	14.8399	16.81	0.183641	1.3163	0	0.549754
TRINITY_DN9054_c0_g2_i1_6	71.4424	130.358	27.2559	0.209086	-2.25783	0.0265733	0.60447	Down	16.191	23.9534	4.50106	2.09976e-25	4.62421e-17	4.97655	10.1853
TRINITY_DN9058_c1_g1_i1_2	5.41182	0	9.47069	Inf	Inf	0.0447863	0.752764	Up	0	0	0	3.02305	2.66151	0	0
TRINITY_DN9067_c0_g1_i1_4	29.8915	58.4847	8.44664	0.144425	-2.79161	0.00526022	0.260013	Down	2.48114	5.06842	6.38601	0.686787	1.71334	0.814059	0
TRINITY_DN9087_c0_g1_i1_2	21.8404	0	38.2206	Inf	Inf	0.00479806	0.244145	Up	9.19762e-63	0	1.23792e-53	11.5019	1.26575	8.08261	1.13115e-87
TRINITY_DN9094_c0_g1_i1_6	5756.7	2281.82	8362.87	3.66499	1.87381	0.00933136	0.361428	Up	54.0178	39.6595	31.125	88.0953	141.826	207.322	293.093
TRINITY_DN9094_c0_g2_i1_2	51.4284	19.4696	75.3976	3.87258	1.9533	0.0337966	0.672528	Up	0.850832	1.36112	1.2234	6.72172	4.76503	2.83657	6.75338
TRINITY_DN9140_c0_g2_i1_5	17.8358	4.86774	27.5618	5.66213	2.50134	0.0403221	0.724129	Up	0	1.26446	2.07867e-25	1.16524	4.54383	2.09772	3.88085
TRINITY_DN9143_c0_g1_i1_3	96.9164	167.199	44.2042	0.26438	-1.91932	0.0105534	0.378187	Down	14.9282	9.63131	7.22146	3.39089	1.87623	5.62545	2.09502
TRINITY_DN9149_c0_g1_i1_2	2498.83	1.21693	4372.04	3592.66	11.8108	0.0103776	0.378058	Up	0	0.23686	0	228.572	1503.22	0.952521	1.11398
TRINITY_DN9172_c0_g1_i1_1	290.861	94.773	437.926	4.62079	2.20814	0.00406881	0.226588	Up	4.37623	3.09622	5.89637	18.4361	30.7935	19.7131	29.5353
TRINITY_DN9181_c0_g1_i1_1	1522.13	772.201	2084.59	2.69954	1.43271	0.0450395	0.754901	Up	11.9603	8.724	10.3116	23.3289	38.6191	29.5389	42.1667
TRINITY_DN9184_c0_g2_i1_1	14.124	2.55544	22.8004	8.92231	3.15742	0.0330137	0.66715	Up	0	0	1.06482	2.03814	4.63655	6.92025	1.07005
TRINITY_DN9190_c0_g1_i4_2	24.0254	4.56043	38.6241	8.46942	3.08226	0.00918671	0.359401	Up	0.0306253	0.212412	0.238711	1.65282	2.30519	0.17269	3.04962
TRINITY_DN920_c0_g1_i1_2	5.42798	0	9.49896	Inf	Inf	0.0351857	0.685252	Up	0	0	0	2.00537	3.88621	0.576716	0
TRINITY_DN9211_c0_g1_i1_1	113.137	185.906	58.5598	0.314997	-1.66659	0.024866	0.5894	Down	23.3295	17.661	20.6278	15.9864	14.8725	3.18207e-19	1.05294e-30
TRINITY_DN9212_c0_g1_i1_4	28.5439	66.3152	0.21536	0.00324751	-8.26645	9.65769e-05	0.0195221	Down	0.189429	6.20863	8.79567	1.51561e-32	2.86811e-44	1.01377e-38	0.098973
TRINITY_DN9249_c0_g1_i1_4	440.17	729.705	223.018	0.305628	-1.71015	0.0141909	0.443861	Down	15.9232	34.2695	29.0694	7.67947	1.11643	12.2015	17.2275
TRINITY_DN9274_c0_g1_i5_1	18.3085	1.3673	31.0143	22.6829	4.50353	0.0408474	0.72724	Up	0.0433038	2.14102e-18	1.2675e-10	0.983194	0.590387	0.0654588	0.0916018
TRINITY_DN9279_c0_g1_i1_1	47.8555	18.8204	69.6318	3.6998	1.88745	0.0459254	0.762327	Up	0.451817	0.456736	0.818219	1.78027	1.24313	3.6957	3.199
TRINITY_DN93_c0_g1_i1_3	35.3348	73.9883	6.34468	0.0857525	-3.54368	0.0437368	0.747945	Down	17.076	2.27353	3.21529	0.389333	0	2.36656	0
TRINITY_DN9304_c0_g1_i1_5	60.7874	0	106.378	Inf	Inf	1.07574e-09	1.15516e-06	Up	0	0	0	2.42924	6.27878	3.74665	6.37786
TRINITY_DN9305_c0_g1_i2_3	131.693	227.907	59.5324	0.261214	-1.9367	0.00883835	0.351514	Down	8.74859	5.69925	5.62577	2.18063	2.133	1.19795	2.8513
TRINITY_DN9307_c0_g1_i3_6	2995.38	6876.24	84.7352	0.0123229	-6.34252	0.000860221	0.0875369	Down	16.9557	126.973	43.2316	1.12832	0.0361321	1.62681	0.809435
TRINITY_DN9311_c0_g1_i2_6	376.608	807.715	53.2783	0.0659618	-3.92222	1.68369e-07	9.70959e-05	Down	16.0619	22.4051	15.2895	0.534942	0.964504	1.60441	2.60562
TRINITY_DN9324_c0_g1_i1_3	318.064	735.947	4.65074	0.00631939	-7.306	0.00144997	0.123522	Down	11.761	4.21309	0.0239931	0.113358	0.0291912	0.00825606	0.00736924
TRINITY_DN933_c0_g1_i1_4	10.0416	20.2927	2.35333	0.11597	-3.10818	0.0312668	0.654388	Down	0.950987	2.05174	2.32667	0.602557	0.120907	0.270092	0
TRINITY_DN9354_c0_g2_i1_1	30.77	10.54	45.9425	4.35887	2.12395	0.0472815	0.772504	Up	0.486797	0.254477	0.98327	3.18542	3.56209	2.41506	2.61278
TRINITY_DN9363_c0_g1_i1_5	967.051	2166.1	67.7628	0.0312833	-4.99846	7.80711e-11	1.51951e-07	Down	66.1356	28.7717	36.4351	2.47692	0.901604	2.34259	0.56206
TRINITY_DN9375_c0_g2_i1_3	143.091	255.746	58.5993	0.229131	-2.12576	0.0473371	0.772747	Down	18.0276	32.8876	4.47112	10.4754	4.89186	2.35053	2.52474
TRINITY_DN9378_c0_g1_i1_5	4856.19	8265.71	2299.06	0.278145	-1.84609	0.00593397	0.279139	Down	198.099	275.103	210.238	107.662	94.3624	70.9497	27.0647
TRINITY_DN9380_c0_g1_i4_5	412.444	204.733	568.228	2.77545	1.47272	0.0441668	0.750354	Up	4.93662	4.35837	5.18364	9.57855	14.8617	14.7608	25.0667
TRINITY_DN9382_c0_g1_i2_3	443.982	770.411	199.16	0.258512	-1.9517	0.00520288	0.257998	Down	26.5435	72.6941	51.931	9.50662	4.48025	33.5322	13.1201
TRINITY_DN9384_c0_g1_i1_5	918.593	289.051	1390.75	4.81143	2.26647	0.00233811	0.167768	Up	7.85341	5.99139	6.52407	43.4528	46.0422	25.9436	40.6835
TRINITY_DN9391_c0_g2_i1_1	6588.14	1319.55	10539.6	7.98725	2.9977	9.35719e-05	0.0191705	Up	43.2706	19.7049	0.291489	234.777	218.237	237.641	106.383
TRINITY_DN9392_c0_g1_i5_2	58.9773	18.4618	89.364	4.84049	2.27515	0.0121617	0.411404	Up	0.151279	0.561296	0.852678	4.12384	3.66183	1.54824	2.53892
TRINITY_DN9408_c0_g1_i2_5	244.345	89.925	360.16	4.00512	2.00184	0.00825552	0.337825	Up	1.59225	2.40428	2.59909	9.1727	19.4587	7.33468	6.71574
TRINITY_DN9409_c0_g2_i1_4	158.014	350.422	13.7077	0.0391176	-4.67604	0.00246581	0.173336	Down	0.115316	25.4921	29.7108	0.854279	0.171268	1.24795	1.08424
TRINITY_DN9416_c0_g1_i1_6	10205.2	22354.4	1093.35	0.0489098	-4.35373	0.00969431	0.367628	Down	0.303437	546.113	1039.86	51.8466	53.9522	0.598387	17.5676
TRINITY_DN9416_c0_g2_i1_5	13.1559	0	23.0228	Inf	Inf	0.000585206	0.0706352	Up	0	0	0	1.96471	2.75923	2.36486	0.274376
TRINITY_DN9431_c0_g3_i1_1	33.9268	58.7211	15.331	0.261082	-1.93742	0.0383675	0.712039	Down	5.60873	7.7081	4.44624	0.708159	1.75631	3.58617	1.35028
TRINITY_DN9450_c0_g1_i2_6	136.261	306.759	8.3864	0.0273387	-5.19291	9.82484e-10	1.0927e-06	Down	13.818	30.3648	33.2403	0	0.967511	2.31922	0
TRINITY_DN9450_c0_g2_i1_6	12.3245	26.6722	1.56375	0.0586284	-4.09226	0.00418182	0.228067	Down	3.05485	5.04244	3.43928	0	0.426369	0.633515	0
TRINITY_DN9453_c0_g1_i13_2	1137.87	193.141	1846.41	9.55994	3.257	0.00349127	0.21111	Up	0.0221375	5.75985	4.68191	54.8583	62.9598	40.9579	0.199718
TRINITY_DN9454_c0_g1_i2_4	1455.79	3335.96	45.666	0.013689	-6.19084	0.000459295	0.0592236	Down	0.567155	136.597	208.923	3.83688	0.453857	0.642698	2.47301
TRINITY_DN9479_c0_g1_i1_3	39.517	73.6303	13.932	0.189215	-2.4019	0.0475992	0.773233	Down	9.32727	1.08295	3.78132	1.15374e-18	1.24361e-19	2.04511	2.10399
TRINITY_DN9489_c0_g1_i4_2	7.50385	0	13.1317	Inf	Inf	0.0104216	0.378109	Up	5.68573e-07	9.40463e-05	0.00701281	0.306456	0.385204	0.0969432	0.232431
TRINITY_DN949_c0_g1_i1_5	6.14117	14.3294	0	0	#NAME?	0.00267105	0.180041	Down	2.33701	1.86074	1.55667	0	0	0	0
TRINITY_DN9491_c0_g1_i1_1	43.2755	89.3307	8.73402	0.0977717	-3.35444	0.000295491	0.0432014	Down	11.4505	5.9159	10.7073	0.402488	2.68439	0.930981	0.296838
TRINITY_DN9508_c0_g1_i2_5	434.191	89.2677	692.884	7.76186	2.9564	0.00413074	0.227673	Up	0.168318	1.52336	2.12115	13.9006	21.0331	10.3788	1.60087
TRINITY_DN9512_c0_g1_i1_3	52.9701	6.22256	88.0308	14.147	3.82243	0.0373917	0.702611	Up	0.58112	3.60881e-06	0.125025	1.66222	5.57965	8.03612	1.88781e-06
TRINITY_DN9520_c0_g1_i1_2	60.08	0	105.14	Inf	Inf	0.00358739	0.213437	Up	0	0	0	4.91614	8.69168	0.117414	0
TRINITY_DN9522_c0_g2_i1_1	22.2421	6.28689	34.2085	5.44123	2.44393	0.0390466	0.715265	Up	0.458654	0.454524	0.282656	1.8616	1.69008	1.83057	4.99568
TRINITY_DN9529_c0_g1_i2_4	12.4732	0	21.8281	Inf	Inf	0.000769907	0.0813178	Up	0	1.05645e-68	0	1.02197	4.44862	2.4797	0.811666
TRINITY_DN9556_c0_g2_i1_6	39.5059	83.2583	6.69163	0.0803719	-3.63716	0.00353537	0.212129	Down	3.36264	17.1221	8.68637	2.07254e-05	0.574112	1.79418	1.35235
TRINITY_DN9580_c0_g1_i1_4	2861.89	5690.8	740.213	0.130072	-2.94262	0.026513	0.604424	Down	10.8956	376.032	301.497	9.12752	17.4276	22.8997	97.3227
TRINITY_DN9592_c0_g1_i1_2	9.14489	0	16.0036	Inf	Inf	0.00411826	0.227388	Up	1.30009e-27	7.52381e-25	2.73966e-26	1.08071	3.24513	1.07221	1.9527
TRINITY_DN9622_c0_g1_i1_4	108.797	181.154	54.5298	0.301014	-1.7321	0.0204556	0.546008	Down	4.65444	5.89334	10.3797	3.79903	0.967298	2.02085	3.04743
TRINITY_DN9622_c0_g2_i1_4	52.7825	94.5723	21.4402	0.226707	-2.1411	0.0118634	0.407555	Down	7.21413	10.5996	14.0834	3.02697	3.99691	3.48195	0.831702
TRINITY_DN9677_c0_g1_i1_6	29.9018	60.195	7.18183	0.119309	-3.06722	0.00980547	0.370124	Down	0.433881	1.77774	3.1015	0.052281	0.0496813	0.0611553	0.842849
TRINITY_DN9685_c0_g1_i3_1	10290.3	3985.96	15018.6	3.76788	1.91375	0.00773368	0.326334	Up	48.3192	40.0046	57.911	228.769	352.866	118.412	181.908
TRINITY_DN9695_c0_g1_i1_3	22.686	46.0216	5.18423	0.112648	-3.15011	0.0322183	0.660508	Down	11.1836	2.58603	2.10582	0.346847	0.620374	1.21093	0.650725
TRINITY_DN9695_c0_g2_i1_3	41.0903	76.6798	14.3982	0.18777	-2.41296	0.00683259	0.300635	Down	5.372	2.1957	1.99666	0.567825	0.401716	0.290685	1.59656
TRINITY_DN9697_c0_g1_i1_3	407.431	16.1944	700.859	43.2778	5.43555	1.61369e-09	1.62103e-06	Up	0.430413	0.194377	0.026952	8.13606	12.7378	11.3987	12.8624
TRINITY_DN9698_c0_g1_i1_6	17.3653	34.6347	4.41332	0.127425	-2.97228	0.0139703	0.440947	Down	0.892366	3.24018	1.24962	0.155758	0.0489667	0.107261	0.791191
TRINITY_DN97_c0_g1_i1_6	21.3995	47.8474	1.56361	0.0326792	-4.93548	0.00121595	0.109757	Down	0.43473	5.41974	3.99989	0	0	0.233117	0.325979
TRINITY_DN9711_c0_g1_i1_6	167.898	268.05	92.7845	0.346147	-1.53054	0.04068	0.726007	Down	8.38455	15.7265	11.1926	4.37227	8.46363	2.37466	4.72688
TRINITY_DN9720_c0_g1_i9_2	391.746	595.226	239.137	0.401758	-1.3156	0.0481011	0.776928	Down	9.72493	5.63242	8.5246	3.24031	1.14806	5.55824	4.93781
TRINITY_DN9723_c0_g2_i1_2	48.3919	6.56439	79.7625	12.1508	3.60298	0.00079809	0.0831214	Up	1.15349	6.00168e-26	0.258678	3.97236	2.29686	9.09	10.2729
TRINITY_DN9738_c0_g1_i1_6	235.419	438.411	83.1754	0.18972	-2.39806	0.0425623	0.741293	Down	18.7942	16.6969	0.222693	2.09928	1.46401	6.47616	0.456871
TRINITY_DN9742_c0_g2_i1_6	27.3286	63.7667	0	0	#NAME?	0.00278151	0.184958	Down	0	11.5135	3.48197	0	0	0	2.69818e-38
TRINITY_DN9745_c1_g1_i1_3	21.9985	41.0505	7.70947	0.187804	-2.4127	0.0473708	0.772747	Down	8.05705	1.64595	2.05384	0.917984	1.03051	1.1403	0.269464
TRINITY_DN9781_c0_g1_i1_3	44.041	75.246	20.6373	0.274264	-1.86636	0.0310016	0.653195	Down	2.37558	1.58333	3.73827	0.692739	0.582242	0.831511	1.18292
TRINITY_DN9786_c0_g1_i1_1	538.533	834.433	316.608	0.379429	-1.3981	0.0436127	0.74724	Down	13.9016	24.1046	11.9121	3.543	6.48172	13.6031	6.38263
TRINITY_DN9792_c0_g1_i1_4	43.2469	78.2047	17.0285	0.217743	-2.1993	0.0134567	0.431571	Down	1.92573	7.09884	6.67519	1.82353	0.209674	1.86153	1.42864
TRINITY_DN9793_c1_g1_i1_1	39.3351	72.3799	14.5516	0.201045	-2.31441	0.0106036	0.379547	Down	14.8414	3.89348	6.2809	2.91065	2.83847	2.20053	0
TRINITY_DN9799_c0_g2_i1_3	31.9768	59.8898	11.042	0.184372	-2.4393	0.00882494	0.351429	Down	9.10025	3.20413	10.6451	1.51875	2.63055e-64	3.09837	1.94754
TRINITY_DN984_c0_g1_i1_1	98.2671	159.499	52.3434	0.328175	-1.60746	0.0401727	0.723549	Down	2.36474	11.1207	9.48615	4.02129	2.59317	2.08584	3.32888
TRINITY_DN9850_c0_g1_i2_5	16.8972	39.4268	0	0	#NAME?	0.0496379	0.785935	Down	6.10389e-10	1.38935e-30	7.24473	2.19623e-31	3.01523e-18	1.35936e-17	3.60729e-06
TRINITY_DN9857_c0_g1_i1_1	40.2402	12.3071	61.1901	4.97195	2.31381	0.0206515	0.546696	Up	0.727277	0.308413	0.66165	1.08915	4.58441	3.47847	4.49653
TRINITY_DN9889_c0_g1_i2_6	11.8389	27.6241	0	0	#NAME?	0.00463493	0.240142	Down	0	5.51521	1.96547	0	1.21076e-93	0	0
TRINITY_DN9891_c0_g1_i2_4	159.003	252.634	88.7798	0.351417	-1.50875	0.0382553	0.711229	Down	2.31756	2.8966	4.0572	0.944912	1.20977	1.57186	1.42828
TRINITY_DN9895_c0_g1_i2_4	72.6288	159.883	7.18811	0.0449585	-4.47526	0.00320725	0.199355	Down	0.297938	9.54568	12.6941	0	0.254967	0.309547	1.08708
TRINITY_DN9912_c0_g1_i1_6	931.462	1664.18	381.927	0.229499	-2.12344	0.00188367	0.145557	Down	27.7422	24.9713	30.8683	2.75406	3.70988	10.6261	13.2438
TRINITY_DN9930_c0_g1_i3_2	440.274	15.529	758.833	48.8656	5.61075	0.00375702	0.217632	Up	0.246942	0.248812	0.202687	14.9868	32.0768	7.24543	0.00453096
TRINITY_DN9930_c0_g2_i1_2	39.0385	2.39277	66.5228	27.8015	4.79709	0.0181093	0.513694	Up	0.320257	1.81347e-93	0	2.06511	9.36699	3.68761	0
TRINITY_DN9933_c0_g1_i2_6	2727.15	782.501	4185.64	5.34906	2.41928	0.0252378	0.593697	Up	15.9396	27.5484	9.14233	216.407	123.724	49.2279	59.4118
TRINITY_DN9933_c0_g2_i1_6	160.784	19.9278	266.426	13.3696	3.74088	0.0386057	0.713755	Up	0.191238	0.627242	0.267962	13.2558	1.21812e-22	4.64926	4.55752
TRINITY_DN9941_c0_g1_i1_1	12.2565	0.68365	20.9361	30.624	4.93659	0.0190786	0.526799	Up	0.167715	0	0	0.288748	0.519923	3.07245	4.50163
TRINITY_DN9950_c0_g1_i1_4	1165.66	571.935	1610.96	2.81668	1.494	0.037186	0.70152	Up	11.8205	10.4328	11.6089	23.3467	31.0348	40.4024	56.9824
TRINITY_DN9959_c5_g6_i1_2	28.3124	0	49.5468	Inf	Inf	0.00641998	0.291435	Up	0	0	0	2.9334	6.48162	0.354262	0.132906
TRINITY_DN9962_c0_g1_i4_2	449.852	204.671	633.737	3.09637	1.63058	0.0283521	0.620896	Up	2.70282	1.39613	1.99495	8.83839	12.6083	3.48895	5.16873
TRINITY_DN9984_c1_g1_i4_2	3684.21	1554	5281.86	3.39888	1.76506	0.0369835	0.70058	Up	51.8885	6.80251	20.9886	124.854	193.492	58.0329	52.9312
TRINITY_DN9993_c0_g1_i1_2	15.0915	2.55544	24.4936	9.58487	3.26076	0.0244517	0.586641	Up	0	0	0.986262	5.47051	6.18686	2.45397	1.41613
